# Supplementary material for: Soft windowing application to improve analysis of high-throughput phenotyping data
Source: Bioinformatics. 2019 Oct 8;36(5):1492–500. doi: 10.1093/bioinformatics/btz744 (PMC7115897; doi:10.1093/bioinformatics/btz744)
Supplement: btz744_Supplementary_Data [file btz744_supplementary_data.zip]

Archive with 3 entries (2 files):
- btz744-Suppl_Data/
- btz744-Suppl_Data/Supplementary_figures.docx
- btz744-Suppl_Data/supplemental_file_1.xlsx
