# Supplementary material for: Soft windowing application to improve analysis of high-throughput phenotyping data
Source: Bioinformatics. 2019 Oct 8;36(5):1492–500. doi: 10.1093/bioinformatics/btz744 (PMC7115897; doi:10.1093/bioinformatics/btz744)
Supplement: btz744_Supplementary_Data [file btz744_supplementary_data.zip › btz744-Suppl_Data/supplemental_file_1.xlsx]

## Sheet: Disease models comp.
disease_id	marker_id	strain_id		phenodigm_default	phenodigm_windowed		Hits by % phenotype overlap	default	windowed
OMIM:616329	MGI:107501	MGI:5695116#hom		95.245	85.83		> 0	1116	1164
OMIM:617593	MGI:1277238	MGI:4431950#hom		80.44	67.035		> 10	1119	1161
OMIM:125851	MGI:1270854	MGI:6149199#het		78.835	78.835		> 50	99	106
OMIM:231200	MGI:1860137	MGI:5548499#hom		71.785	69.805		> 75	3	3
OMIM:231200	MGI:107852	MGI:5692575#hom		71.755	72.845
OMIM:615401	MGI:1345961	MGI:5548457#hom		70.44	65.035
OMIM:125853	MGI:107501	MGI:5695116#hom		70.15	65.215
OMIM:264700	MGI:1098274	MGI:5588267#hom		70.055	70.34
OMIM:604290	MGI:88476	MGI:5468990#hom		69.615	72.425
OMIM:614495	MGI:2445185	MGI:5637154#hom		69.185	68.57
OMIM:246700	MGI:1913647	MGI:4432515#het		68.86	64.1
OMIM:603776	MGI:2140260	MGI:5637110#hom		68.7	62.58
OMIM:602485	MGI:1270854	MGI:6149199#het		68.685	68.685
OMIM:121800	MGI:1918957	MGI:5896808#het		68.61	78.52
OMIM:104530	MGI:99915	MGI:5548979#hom		68.115	68.115
OMIM:604250	MGI:1354956	MGI:6148325#hom		68.005	69.95
OMIM:615685	MGI:1858943	MGI:5698068#hom		67.6	67.6
OMIM:307800	MGI:107489	NULL-DBD717B07#hom		67.27	68.275
ORPHA:166002	MGI:88466	MGI:5692882#hom		66.975	62.2
OMIM:613073	MGI:97011	MGI:5548952#hom		66.28	71.7
OMIM:214450	MGI:105976	MGI:5641704#hom		65.265	65.265
OMIM:617718	MGI:1343142	MGI:4431851#hom		65.21	65.09
OMIM:237500	MGI:1352447	MGI:5548478#hom		64.855	63.405
OMIM:614837	MGI:2148793	MGI:5696918#hom		64.72	62.93
OMIM:125853	MGI:1270854	MGI:6149199#het		64.26	64.26
ORPHA:57782	MGI:95777	MGI:3050794#hom		64.01	0
OMIM:300910	MGI:104807	MGI:4451991#hom		63.765	0
OMIM:608874	MGI:97168	MGI:5463966#hom		63.465	63.465
OMIM:615361	MGI:95766	MGI:4432307#hom		63.345	65.235
OMIM:176807	MGI:1341857	MGI:5548448#hom		63.225	63.225
ORPHA:432	MGI:2148793	MGI:5696918#hom		63.22	61.17
ORPHA:412	MGI:88057	MGI:1857129#hom		63.01	64.51
OMIM:617644	MGI:1891374	MGI:4455954#hom		62.94	62.94
ORPHA:79299	MGI:1270854	MGI:6149199#het		62.835	62.835
OMIM:601678	MGI:103150	MGI:3712283#hom		62.675	62.28
OMIM:266300	MGI:99456	MGI:5692921#hom		62.5	75
OMIM:102530	MGI:1918112	NULL-DD6B1E542#hom		62.325	54.76
OMIM:240600	MGI:2385254	MGI:4364592#hom		62.235	63.49
ORPHA:89936	MGI:107489	NULL-DBD717B07#hom		62.125	62.21
OMIM:601820	MGI:107501	MGI:5695116#hom		61.18	59.995
ORPHA:79478	MGI:105976	MGI:5641704#hom		60.67	60.67
ORPHA:1275	MGI:107374	MGI:6140217#het		59.84	63.08
OMIM:616170	MGI:1919425	MGI:5637063#hom		59.385	56.465
OMIM:180550	MGI:109340	MGI:5760000#het		59.31	59.31
OMIM:125853	MGI:2181726	MGI:5548779#hom		58.695
OMIM:300830	MGI:2685233	MGI:5763006#hem		58.515	58.8
OMIM:194380	MGI:3603204	MGI:5582446#het		58.015	48.935
OMIM:616911	MGI:106209	MGI:4431905#hom		57.16	36.59
OMIM:186550	MGI:107374	MGI:6140217#het		57.13	66.845
ORPHA:71	MGI:1913647	MGI:4432515#het		56.555	56.76
ORPHA:721	MGI:2448554	MGI:4461705#hom		56.5	59.81
OMIM:616509	MGI:1336155	MGI:5561557#het		56.045	51.14
OMIM:600204	MGI:88466	MGI:5692882#hom		55.96	51.875
ORPHA:474	MGI:1915509	MGI:4419694#hom		55.875	55.875
ORPHA:3286	MGI:1309469	MGI:5548421#het		55.705	0
OMIM:116800	MGI:1347058	MGI:5468954#hom		55.41	58.295
ORPHA:708	MGI:109340	MGI:5760000#het		55.38	55.38
ORPHA:77259	MGI:1196458	MGI:5755083#hom		55.345	44.19
ORPHA:478	MGI:2148793	MGI:5696918#hom		55.33	55.065
OMIM:610582	MGI:107501	MGI:5695116#hom		55.12	71.28
ORPHA:79282	MGI:1914346	MGI:5766143#hom		54.8	54.8
OMIM:611938	MGI:1309469	MGI:5548421#het		54.71	0
OMIM:180500	MGI:109340	MGI:5760000#het		54.565	54.565
OMIM:607688	MGI:2138584	MGI:5805684#hom		54.4	36.36
OMIM:601942	MGI:96549	MGI:5766766#hom		54.365	51.025
OMIM:613794	MGI:98001	MGI:4436481#hom		54.18	52.26
ORPHA:234	MGI:1352447	MGI:5548478#hom		54.065	54.44
OMIM:606176	MGI:1270854	MGI:6149199#het		53.92	53.92
OMIM:226650	MGI:99915	MGI:5548979#hom		53.845	53.845
ORPHA:209902	MGI:106091	MGI:5692562#hom		53.735	52.85
OMIM:614860	MGI:88296	MGI:5572039#hom		53.52	56.25
ORPHA:1106	MGI:1929878	MGI:5548713#hom		53.485	61.25
OMIM:139090	MGI:2448554	MGI:4461705#hom		53.175	54.01
OMIM:612924	MGI:105975	MGI:5529069#hom		52.915	54.295
OMIM:145981	MGI:95766	MGI:4432307#hom		52.735	53.98
OMIM:206920	MGI:1929878	MGI:5548713#hom		52.705	56.265
OMIM:609646	MGI:2146574	MGI:4419159#hom		52.29	47.9
OMIM:143890	MGI:96765	MGI:5695977#hom		52.16	52.16
OMIM:614076	MGI:2137586	MGI:5513769#hom		51.935	52.28
OMIM:226300	MGI:104849	MGI:4868034#hom		51.855	57.39
OMIM:611804	MGI:95401	MGI:5474773#het		51.795	54.555
ORPHA:154	MGI:102844	MGI:4435924#hom		51.68	50.48
OMIM:606367	MGI:96549	MGI:5766766#hom		51.665	55.08
ORPHA:79085	MGI:104874	MGI:5760356#hom		51.615	54.325
OMIM:217800	MGI:1931825	MGI:5637102#het		51.54	46.21
OMIM:610644	MGI:2183426	MGI:5583071#hom		51.5	49.125
OMIM:609814	MGI:88385	MGI:4434438#hom		51.33	19.715
ORPHA:79476	MGI:105976	MGI:5641704#hom		51.185	51.185
OMIM:615761	MGI:1920145	MGI:4432631#het		50.985	50.1
OMIM:607677	MGI:103177	MGI:5754548#hom		50.69	52.465
OMIM:607039	MGI:2149209	MGI:5548754#hom		50.535	45.48
ORPHA:2089	MGI:2385254	MGI:4364592#hom		50.4	47.675
OMIM:616089	MGI:1098566	MGI:6156134#hom		50.365	50.365
OMIM:262400	MGI:95707	MGI:5569080#hom		50.345	51.31
OMIM:610623	MGI:1100498	MGI:5488783#hom		50.235	50.235
OMIM:613670	MGI:1914004	MGI:5615648#het		50.195	50.44
OMIM:609006	MGI:1861630	MGI:4431731#hom		50.1	45.03
ORPHA:428	MGI:95766	MGI:4432307#hom		50.07	47.6
OMIM:614576	MGI:1914792	MGI:4820323#hom		50.04	66.905
OMIM:137600	MGI:109340	MGI:5760000#het		49.945	49.945
OMIM:611263	MGI:1915509	MGI:4419694#hom		49.93	49.93
OMIM:601869	MGI:2387006	MGI:5446012#hom		49.85	0
ORPHA:244	MGI:1921462	MGI:5708222#het		49.735	49.735
OMIM:616410	MGI:109526	MGI:3689326#het		49.505	50.49
ORPHA:250984	MGI:88466	MGI:5692882#hom		49.505	47.33
OMIM:610951	MGI:1919425	MGI:5637063#hom		49.49	48.66
OMIM:267750	MGI:88451	MGI:5445917#hom		49.46	47.965
OMIM:615158	MGI:1914780	MGI:5548543#het		49.41	47.545
ORPHA:510	MGI:96217	MGI:4435169#hom		49.38	47.635
ORPHA:33445	MGI:105976	MGI:5641704#hom		49.22	49.22
OMIM:125853	MGI:104874	MGI:5760356#hom		49.145	53.285
OMIM:616570	MGI:103582	MGI:5636892#hom		49.12	49.12
OMIM:204100	MGI:98001	MGI:4436481#hom		48.95	46.535
OMIM:213300	MGI:1927753	MGI:5548702#hom		48.72	48.72
OMIM:616231	MGI:1309468	MGI:5692603#hom		48.7	67.18
OMIM:119800	MGI:107374	MGI:6140217#het		48.6	60.315
OMIM:616981	MGI:2442704	MGI:5637141#hom		48.59	46.55
ORPHA:742	MGI:97542	MGI:4363495#hom		48.5	48.84
OMIM:618091	MGI:1917232	MGI:5573273#hom		48.495	48.495
OMIM:612933	MGI:96759	MGI:4432392#het		48.48	32.375
OMIM:612923	MGI:105937	MGI:5636899#hom		48.325	54.445
ORPHA:220493	MGI:1927753	MGI:5548702#hom		48.24	48.24
OMIM:212840	MGI:1344349	MGI:5605760#hom		48.2	46.785
OMIM:214500	MGI:107448	MGI:5513800#hom		48.2	48.8
ORPHA:742	MGI:97542	MGI:6120820#hom		48.14	32.745
ORPHA:782	MGI:109340	MGI:5760000#het		48.035	48.035
OMIM:610915	MGI:1888921	MGI:5708192#hom		47.775	48.46
OMIM:607417	MGI:1913277	MGI:5558154#hom		47.625	0
OMIM:180800	MGI:103177	MGI:5754548#hom		47.47	50.15
ORPHA:791	MGI:98001	MGI:4436481#hom		47.425	48.435
OMIM:226700	MGI:99915	MGI:5548979#hom		47.3	47.3
ORPHA:370097	MGI:2677271	MGI:5554824#hom		47.28	46.475
ORPHA:65	MGI:98001	MGI:4436481#hom		47.03	46.39
ORPHA:3115	MGI:103177	MGI:5754548#hom		46.97	48.855
ORPHA:167	MGI:107448	MGI:5513800#hom		46.9	46.21
OMIM:612644	MGI:95721	MGI:5692890#het		46.835	56.205
OMIM:614162	MGI:103063	MGI:5766744#hom		46.585	50.48
OMIM:618089	MGI:2147134	MGI:5637115#het		46.575	46.205
OMIM:300676	MGI:1915384	MGI:6156436#hem		46.545	46.875
ORPHA:50942	MGI:2664357	MGI:4364614#hom		46.425	49.08
ORPHA:776	MGI:1915384	MGI:6156436#hem		46.26	46.485
OMIM:615458	MGI:2442600	MGI:5548810#hom		46.185	46.185
OMIM:261500	MGI:107569	MGI:5812914#hom		46.02	39.445
OMIM:613307	MGI:2139535	MGI:5445918#hom		45.725	0
OMIM:609981	MGI:103199	MGI:5630062#het		45.51	45.04
ORPHA:77297	MGI:1891341	MGI:5513796#hom		45.49	29.54
OMIM:601316	MGI:1337104	MGI:5548437#het		45.48	0
OMIM:607736	MGI:103177	MGI:5754548#hom		45.425	46.9
ORPHA:90796	MGI:88586	MGI:5605834#hom		45.39	45.095
ORPHA:179494	MGI:104993	MGI:5692557#hom		45.2	45.48
OMIM:145900	MGI:103177	MGI:5754548#hom		45.195	47.39
ORPHA:2762	MGI:95777	MGI:3050794#hom		45.1	0
OMIM:252930	MGI:1196297	MGI:5754568#hom		45.065	45.065
OMIM:252900	MGI:1350341	MGI:5755086#hom		45.03	44.545
ORPHA:2398	MGI:2442230	MGI:5692821#het		44.98	45.95
OMIM:613855	MGI:103301	MGI:4435787#het		44.97	44.97
ORPHA:211067	MGI:103301	MGI:4435787#het		44.97	44.97
OMIM:269250	MGI:2140361	MGI:5692775#hom		44.69	44.69
ORPHA:90793	MGI:88586	MGI:5605834#hom		44.52	44.93
OMIM:614800	MGI:1918419	MGI:5548607#het		44.485	43.915
OMIM:607426	MGI:1919133	MGI:5637057#het		44.435	20.22
OMIM:616033	MGI:1920421	MGI:4432852#hom		44.415	42.87
OMIM:615396	MGI:102844	MGI:4435924#hom		44.265	42.4
ORPHA:401780	MGI:1858943	MGI:5698068#hom		44.125	44.125
ORPHA:48818	MGI:88476	MGI:5468990#hom		44.055	47.08
OMIM:220100	MGI:1195264	MGI:5708183#hom		43.92	43.92
ORPHA:99885	MGI:1270854	MGI:6149199#het		43.865	43.865
OMIM:194380	MGI:3603204	MGI:5582446#hom		43.685	43.685
OMIM:203200	MGI:99456	MGI:5692921#hom		43.675	46.755
ORPHA:154	MGI:109321	MGI:5695884#hom		43.635	35.71
OMIM:118200	MGI:103177	MGI:5754548#hom		43.485	46.24
OMIM:300830	MGI:2685233	MGI:5763006#hom		43.485	41.025
ORPHA:912	MGI:1929646	MGI:4431895#hom		43.415	43.625
ORPHA:2268	MGI:106209	MGI:4431905#hom		43.36	32.745
OMIM:609260	MGI:2442230	MGI:5692821#het		43.33	43.515
OMIM:602014	MGI:2675603	MGI:5812927#het		43.27	41.835
OMIM:617087	MGI:2442230	MGI:5692821#het		43.265	43.67
OMIM:605258	MGI:1342279	MGI:5636974#hom		43.195	43.195
ORPHA:254892	MGI:1353495	MGI:4432177#hom		43.105	42.78
ORPHA:84	MGI:106299	MGI:4432843#hom		43.025	45.16
ORPHA:435651	MGI:95585	MGI:4433521#hom		42.9	43.3
OMIM:614018	MGI:1927204	MGI:5548699#het		42.83	49.47
OMIM:610153	MGI:2446166	MGI:5637157#hom		42.825	32.42
ORPHA:791	MGI:1096574	MGI:5548394#het		42.745	44.155
ORPHA:79402	MGI:99915	MGI:5548979#hom		42.695	42.695
ORPHA:676	MGI:88478	NULL-4871C8BA1#hom		42.69	47.225
ORPHA:1040	MGI:97011	MGI:5548952#hom		42.63	44.99
OMIM:617912	MGI:109497	NULL-7690CABD6#hom		42.485	44.55
OMIM:617184	MGI:1353495	MGI:4432177#hom		42.37	41.905
OMIM:618089	MGI:2147134	MGI:1862017#het		42.365	42.57
OMIM:261515	MGI:105089	MGI:6156445#hom		42.345	41.155
OMIM:156200	MGI:2138934	MGI:5692774#het		42.275	41.61
OMIM:616295	MGI:1098236	MGI:5488495#hom		42.245	41.32
OMIM:617157	MGI:2384879	MGI:4431677#het		42.195
ORPHA:3303	MGI:109497	NULL-7690CABD6#hom		42.125	42.91
OMIM:613951	MGI:106299	MGI:4432843#hom		41.985	44.8
ORPHA:79326	MGI:1914731	MGI:5523411#het		41.97	0
ORPHA:791	MGI:1922946	MGI:5447745#het		41.945	42.66
OMIM:158810	MGI:88460	MGI:5548922#hom		41.93	41.93
ORPHA:71528	MGI:97511	MGI:5548957#het		41.875	18.055
ORPHA:391665	MGI:96765	MGI:5695977#hom		41.84	41.84
OMIM:158580	MGI:1927126	MGI:4942035#het		41.8	40.77
ORPHA:391411	MGI:1354961	MGI:5636987#het		41.705	41.48
OMIM:115197	MGI:102844	MGI:4435924#hom		41.61	39.68
OMIM:611783	MGI:109169	MGI:5548386#het		41.61	44.36
OMIM:601455	MGI:1341799	MGI:5692623#hom		41.56	41.93
ORPHA:1572	MGI:97312	MGI:4363738#hom		41.525	42.36
OMIM:229050	MGI:1098733	MGI:5577262#het		41.505	41.235
OMIM:220290	MGI:95721	MGI:5692890#het		41.43	50.32
OMIM:615418	MGI:1353495	MGI:4432177#hom		41.41	40.97
ORPHA:276580	MGI:107501	MGI:5695116#hom		41.38	41.755
OMIM:615238	MGI:95585	MGI:4433521#hom		41.295	41.78
OMIM:607906	MGI:1914731	MGI:5523411#het		41.22	0
ORPHA:1507	MGI:109331	MGI:5548389#het		41.2	39.625
OMIM:608104	MGI:2141959	MGI:5825112#hom		41.19	41.19
OMIM:610443	MGI:1923969	MGI:5699600#het		41.18	45.295
ORPHA:567	MGI:107852	MGI:5692575#hom		41.17	40.475
ORPHA:411602	MGI:2138584	MGI:5805684#hom		41.145	31.44
OMIM:614820	MGI:88107	MGI:5692876#het		41.11	0
ORPHA:96253	MGI:1890219	MGI:5775000#hom		41.095	40.125
OMIM:615235	MGI:109321	MGI:5695884#hom		41.085	44.015
OMIM:603075	MGI:2685047	MGI:5823446#hom		40.875	0
OMIM:601493	MGI:1344412	MGI:5636977#het		40.83	36.78
OMIM:616959	MGI:1917297	MGI:4435001#het		40.825	43.185
OMIM:128235	MGI:88107	MGI:5692876#het		40.8	0
OMIM:136900	MGI:98754	MGI:5445932#hom		40.775	37.225
ORPHA:436144	MGI:104564	MGI:5695875#het		40.675	40.675
OMIM:614878	MGI:97616	MGI:4840229#het		40.665	49.03
OMIM:613987	MGI:1098547	MGI:4362251#het		40.605	0
ORPHA:154	MGI:1202717	MGI:5515627#het		40.55	36.89
ORPHA:280200	MGI:1345643	MGI:5569947#hom		40.53	40.53
ORPHA:255241	MGI:1915599	MGI:4433795#het		40.525	41.645
ORPHA:2117	MGI:95522	MGI:5583086#hom		40.485	40.485
OMIM:616507	MGI:98373	MGI:4432869#hom		40.47	39.895
OMIM:614225	MGI:1916043	MGI:5629315#hom		40.465	0
OMIM:226200	MGI:1197523	MGI:4364308#hom		40.42	41.985
ORPHA:110	MGI:1858233	MGI:5695906#hom		40.34	40.34
OMIM:609439	MGI:1929293	MGI:5548707#hom		40.325	40.325
ORPHA:98880	MGI:99501	MGI:5707443#hom		40.295	39.025
OMIM:113750	MGI:2677271	MGI:5554824#hom		40.29	39.51
OMIM:255600	MGI:88460	MGI:5548922#hom		40.19	40.19
OMIM:306400	MGI:88574	MGI:5548926#hom		40.18	40.18
OMIM:262890	MGI:2145890	MGI:5754582#het		40.16	40.16
ORPHA:71517	MGI:88107	MGI:5692876#het		40.12	0
ORPHA:163690	MGI:1195264	MGI:5708183#hom		40.075	40.075
OMIM:606176	MGI:107501	MGI:5695116#hom		40.04	39.765
ORPHA:475	MGI:1927753	MGI:5548702#hom		40.04	40.04
OMIM:108985	MGI:101876	MGI:4364091#het		40.02	40.02
ORPHA:228402	MGI:2138934	MGI:5692774#het		40.01	39.265
OMIM:240900	MGI:104874	MGI:5760356#hom		39.97	47.605
ORPHA:1980	MGI:97851	MGI:5548966#het		39.97	39.545
ORPHA:308	MGI:109514	MGI:5790639#hom		39.925	34.17
ORPHA:776	MGI:1915384	MGI:6156436#hom		39.905	39.905
ORPHA:3144	MGI:2140361	MGI:5692775#hom		39.85	39.85
ORPHA:1194	MGI:1915068	MGI:6257555#het		39.845	39.845
OMIM:204690	MGI:2388266	MGI:5548797#hom		39.825	39.825
OMIM:601338	MGI:88107	MGI:5692876#het		39.805	0
ORPHA:1980	MGI:97851	MGI:4431725#hom		39.79	43.405
OMIM:611369	MGI:1298224	MGI:4362880#hom		39.775	39.775
OMIM:152700	MGI:1328317	MGI:4362876#hom		39.735	43.945
ORPHA:1194	MGI:1915068	MGI:6257555#hom		39.665	39.665
OMIM:254900	MGI:1196458	MGI:5755083#hom		39.505	39.93
ORPHA:676	MGI:1351351	MGI:5620314#het		39.195	39.195
ORPHA:458798	MGI:109526	MGI:3689326#het		39.15	39.83
ORPHA:379	MGI:88574	MGI:5548926#hom		39.135	39.135
ORPHA:88635	MGI:1309468	MGI:5692603#hom		39.065	53.21
OMIM:613676	MGI:2684927	MGI:4432238#hom		39.005	38.8
OMIM:615530	MGI:1354961	MGI:5636987#het		38.94	38.51
ORPHA:215	MGI:1351343	MGI:5548472#hom		38.905	40.13
OMIM:274270	MGI:2139667	MGI:5513767#hom		38.855	38.855
OMIM:276900	MGI:104510	MGI:4431921#hom		38.595	31.755
ORPHA:1031	MGI:2388266	MGI:5548797#hom		38.535	38.535
ORPHA:293964	MGI:104874	MGI:5760356#hom		38.525	47.275
OMIM:616738	MGI:95457	MGI:2158381#het		38.52	38.075
OMIM:309583	MGI:109490	MGI:4431547#hem		38.35	38.35
OMIM:614325	MGI:1096391	MGI:5636923#hom		38.335	36.035
OMIM:600920	MGI:1858430	MGI:5548490#hom		38.31	39.715
ORPHA:91387	MGI:108174	MGI:5692576#het		38.29	38.955
ORPHA:1171	MGI:88107	MGI:5692876#het		38.265	0
ORPHA:1466	MGI:103582	MGI:5636892#hom		38.22	38.22
OMIM:233400	MGI:105089	MGI:6156445#hom		38.195	40.36
ORPHA:217622	MGI:1337104	MGI:5548437#het		38.19	0
ORPHA:101	MGI:104725	MGI:5548352#hom		38.185	35.07
OMIM:601317	MGI:104510	MGI:4431921#hom		38.18	0
ORPHA:199	MGI:1920145	MGI:4432631#het		38.18	38.01
ORPHA:1369	MGI:1353495	MGI:4432177#hom		38.125	37.775
ORPHA:681	MGI:88294	MGI:5494476#het		38.085	42.55
OMIM:608390	MGI:98250	MGI:5548971#het		38.08	42.535
ORPHA:79432	MGI:99456	MGI:5692921#hom		38.06	40.085
OMIM:600060	MGI:104510	MGI:4431921#hom		38.03	0
ORPHA:163693	MGI:1195264	MGI:5708183#hom		38.03	38.03
OMIM:212720	MGI:1916043	MGI:5629315#hom		37.965	37.3
OMIM:240900	MGI:104874	MGI:5760356#het		37.92	36.875
ORPHA:2584	MGI:88327	MGI:4435635#hom		37.88	36.815
ORPHA:32960	MGI:1314884	MGI:5780574#hom		37.87	37.87
OMIM:607748	MGI:95405	NULL-1AB51D694#hom		37.8	37.8
OMIM:611369	MGI:1298224	MGI:5509059#hom		37.78	37.78
OMIM:617162	MGI:95823	MGI:4432794#hom		37.665	37.015
ORPHA:320391	MGI:2654325	MGI:4433071#hom		37.635	38.2
ORPHA:1571	MGI:88451	MGI:5445917#hom		37.625	35.99
OMIM:611497	MGI:2443207	MGI:5513810#hom		37.59	57.82
OMIM:614023	MGI:97788	MGI:5548963#hom		37.585	37.585
ORPHA:2510	MGI:1916043	MGI:5629315#hom		37.505	0
OMIM:233710	MGI:97284	MGI:4432766#hom		37.49	37.775
OMIM:268800	MGI:96074	MGI:6120816#hom		37.47	37.71
OMIM:616483	MGI:1918419	MGI:5548607#het		37.47	0
OMIM:611548	MGI:108011	MGI:5605743#hom		37.44	37.44
ORPHA:243	MGI:1924834	MGI:5692750#hom		37.41	37.41
OMIM:615287	MGI:1919680	MGI:5583065#het		37.385	16.665
OMIM:605472	MGI:1274784	MGI:5695890#hom		37.38	0
ORPHA:428	MGI:95766	MGI:5697314#hom		37.255	20.38
OMIM:617822	MGI:2444631	MGI:5613665#het		37.15	37.15
ORPHA:314911	MGI:87914	MGI:5614710#hom		37.145	37.43
OMIM:601152	MGI:2442230	MGI:5692821#het		37.11	37.255
ORPHA:1848	MGI:109442	MGI:5509056#het		37.07	37.49
ORPHA:352723	MGI:107448	MGI:5513800#hom		37.03	37.9
OMIM:612394	MGI:1347008	MGI:5629312#het		37.005	37.185
ORPHA:2268	MGI:1261819	MGI:6158518#het		37.005
OMIM:277400	MGI:1914346	MGI:5766143#het		36.905	28.65
OMIM:613694	MGI:1202717	MGI:5515627#hom		36.905	36.905
OMIM:615575	MGI:2444639	NULL-BAF2BD25B#hom		36.88	37.375
OMIM:616688	MGI:1921772	MGI:5637080#het		36.83	43.29
OMIM:269600	MGI:88057	MGI:1857129#hom		36.775	35.35
ORPHA:438274	MGI:99572	MGI:5569085#hom		36.775	36.775
OMIM:235400	MGI:88385	MGI:4434438#hom		36.74	17.63
ORPHA:652	MGI:104556	MGI:5695874#hom		36.74	18.615
OMIM:601887	MGI:88294	MGI:5494476#hom		36.71	36.71
OMIM:610708	MGI:1921256	MGI:5602830#het		36.71	36.71
ORPHA:791	MGI:1196297	MGI:5754568#hom		36.695	38.05
OMIM:200150	MGI:2444304	MGI:5637150#hom		36.64	15.68
OMIM:609135	MGI:107656	MGI:5695880#het		36.64	24.85
ORPHA:71289	MGI:95457	MGI:2158381#het		36.63	36.33
OMIM:612463	MGI:95777	MGI:3050794#hom		36.545	23.735
OMIM:611091	MGI:107252	MGI:4432654#het		36.5
ORPHA:681	MGI:98250	MGI:5548971#het		36.43	40.33
ORPHA:435934	MGI:1923582	MGI:4364810#het		36.425	37.06
ORPHA:2850	MGI:107189	MGI:5548370#hom		36.4	27.865
ORPHA:79085	MGI:104874	MGI:5760356#het		36.325	36.825
ORPHA:379	MGI:97284	MGI:4432766#hom		36.175	35.245
ORPHA:567	MGI:109620	MGI:4432634#hom		36.16	38.175
OMIM:614869	MGI:1929293	MGI:5548707#hom		36.095	36.095
OMIM:609628	MGI:1891341	MGI:5513796#hom		36.02	27.325
ORPHA:808	MGI:2684927	MGI:4432238#hom		36.015	35.79
ORPHA:88632	MGI:1100498	MGI:5488783#hom		36.01	35.665
ORPHA:29072	MGI:1916720	MGI:4419725#hom		35.975	36.25
ORPHA:67047	MGI:2442174	MGI:5708246#het		35.93	35.93
ORPHA:99886	MGI:107501	MGI:5695116#hom		35.89	35.68
OMIM:614052	MGI:1915068	MGI:6257555#het		35.845	35.845
OMIM:614882	MGI:1929646	MGI:4431895#hom		35.84	36.22
ORPHA:163693	MGI:1920832	MGI:5637069#hom		35.8	24.785
ORPHA:391665	MGI:2140260	MGI:5637110#hom		35.8	34.76
OMIM:614858	MGI:1920230	MGI:6152678#hom		35.775	35.775
OMIM:614052	MGI:1915068	MGI:6257555#hom		35.76	35.76
ORPHA:84	MGI:2442836	MGI:5823287#hom		35.755	35.755
OMIM:166220	MGI:88468	MGI:5575901#hom		35.745	37.87
ORPHA:91347	MGI:1890219	MGI:5775000#hom		35.7	33.875
ORPHA:1465	MGI:109529	MGI:5609343#het		35.545	35.615
ORPHA:994	MGI:3584043	MGI:5582445#het		35.525	0
ORPHA:2036	MGI:1918269	MGI:5825137#hom		35.49	35.49
OMIM:300271	MGI:1915040	MGI:6156477#hem		35.45	35.45
OMIM:300271	MGI:1915040	MGI:6156477#hom		35.45	36.26
OMIM:617393	MGI:1914080	NULL-09CA04696#hom		35.45	32.14
ORPHA:772	MGI:1929646	MGI:4431895#hom		35.305	35.515
OMIM:618107	MGI:2443207	MGI:5513810#hom		35.285	52.15
OMIM:259420	MGI:88468	MGI:5575901#hom		35.25	46.44
OMIM:225400	MGI:99907	MGI:5605846#hom		35.205	37.27
ORPHA:97297	MGI:2684063	MGI:4431878#het		35.145	31.005
OMIM:267430	MGI:87964	MGI:6156120#hom		35.135	35.135
ORPHA:77301	MGI:105373	MGI:1857447#het		35.13	35.07
OMIM:166210	MGI:88468	MGI:5575901#hom		35.125	45.445
ORPHA:721	MGI:1276578	MGI:5636937#het		35.095	33.82
OMIM:615074	MGI:2443225	MGI:5692829#het		35.03	36.05
ORPHA:1507	MGI:109331	MGI:5548389#hom		34.975	34.975
OMIM:615009	MGI:1277113	MGI:6257514#het		34.95	34.895
OMIM:618092	MGI:1929913	MGI:5529616#hom		34.94	34.94
ORPHA:255241	MGI:1920112	MGI:5695926#het		34.86	28.47
ORPHA:3156	MGI:1858233	MGI:5695906#hom		34.86	34.86
ORPHA:201	MGI:1914930	MGI:5548548#het		34.855	19.365
ORPHA:899	MGI:1919680	MGI:5583065#het		34.805	0
OMIM:617682	MGI:88393	MGI:5513752#het		34.775	35.07
ORPHA:85410	MGI:96549	MGI:5766766#hom		34.765	37.35
OMIM:171300	MGI:1914930	MGI:5548548#het		34.7	22.62
ORPHA:682	MGI:98250	MGI:5548971#het		34.695	38.12
ORPHA:98880	MGI:99501	MGI:5707443#het		34.64	32.12
ORPHA:99734	MGI:98250	MGI:5548971#het		34.64	38.54
OMIM:615473	MGI:95775	MGI:5548941#het		34.62	30.51
OMIM:612394	MGI:1347008	MGI:5629312#hom		34.605	34.605
ORPHA:2584	MGI:1314883	MGI:4433096#hom		34.59	30.605
ORPHA:97244	MGI:2151208	MGI:4363081#hom		34.58	34.58
ORPHA:377	MGI:1345643	MGI:5569947#hom		34.485	34.485
OMIM:300707	MGI:1916359	MGI:5708212#het		34.41	34.225
OMIM:617866	MGI:1923661	MGI:5692739#hom		34.395	34.395
ORPHA:791	MGI:1925976	MGI:5792557#hom		34.39	28.065
OMIM:611091	MGI:107252	MGI:4432654#hom		34.34	34.005
OMIM:616045	MGI:88115	MGI:4432141#het		34.285	34.955
OMIM:614409	MGI:2654325	MGI:4433071#hom		34.275	34.055
ORPHA:399805	MGI:1921325	MGI:5614613#hom		34.255	34.255
ORPHA:85408	MGI:96549	MGI:5766766#hom		34.235	37.87
ORPHA:94089	MGI:95777	MGI:3050794#hom		34.235	21.665
OMIM:616812	MGI:1346013	MGI:5583059#hom		34.215	35.855
OMIM:273750	MGI:1913765	MGI:4434069#het		34.17	31.5
OMIM:604273	MGI:2180561	MGI:4362266#het		34.135	34.135
ORPHA:2050	MGI:97464	MGI:5692909#hom		34.02	34.02
OMIM:276902	MGI:2388124	MGI:5582439#hom		34.015	0
OMIM:615436	MGI:108174	MGI:5692576#het		34	30.915
OMIM:276904	MGI:1919338	MGI:4363497#hom		33.975	0
ORPHA:3162	MGI:88327	MGI:4435635#hom		33.975	35.1
ORPHA:98914	MGI:107735	MGI:5636908#het		33.97	33.97
ORPHA:280200	MGI:95522	MGI:5583086#hom		33.955	33.955
OMIM:616947	MGI:1921325	MGI:5614613#hom		33.87	33.87
OMIM:174800	MGI:95777	MGI:3050794#hom		33.86	0
ORPHA:423	MGI:88294	MGI:5494476#hom		33.855	33.855
ORPHA:90354	MGI:1918029	MGI:6156485#hom		33.835	34
ORPHA:567	MGI:88470	MGI:5637202#hom		33.805	27.23
OMIM:617493	MGI:95775	MGI:5548941#het		33.74	30.13
OMIM:615508	MGI:2664358	MGI:6152470#hom		33.725	35.47
ORPHA:79404	MGI:99915	MGI:5548979#hom		33.685	33.685
OMIM:209300	MGI:98821	MGI:6156165#het		33.655	28.255
OMIM:137580	MGI:2679446	MGI:5583079#hom		33.615	0
OMIM:203780	MGI:104688	MGI:5548350#hom		33.535	46.9
OMIM:609541	MGI:107953	MGI:4434042#hom		33.49	33.02
OMIM:604931	MGI:2140356	MGI:4432827#hom		33.44	31.62
OMIM:607791	MGI:103177	MGI:5754548#hom		33.425	35.23
ORPHA:220393	MGI:1333797	MGI:5696887#hom		33.385	32.095
ORPHA:432	MGI:1920230	MGI:6152678#hom		33.365	33.365
OMIM:617243	MGI:1919140	MGI:4432091#het		33.36	42.605
OMIM:181270	MGI:1918269	MGI:5825137#hom		33.345	33.345
OMIM:607748	MGI:106642	MGI:6148072#hom		33.295	31.965
OMIM:615889	MGI:2681839	MGI:4419134#het		33.295	0
ORPHA:47	MGI:88216	MGI:4434935#hem		33.285	35.25
OMIM:609886	MGI:102674	MGI:3712284#hom		33.27	34.67
ORPHA:2512	MGI:1923696	MGI:6156494#hom		33.235	33.025
OMIM:605589	MGI:1922863	MGI:5615649#het		33.22	32.015
OMIM:602092	MGI:1919338	MGI:4363497#hom		33.21	0
OMIM:613385	MGI:1202301	MGI:5692595#hom		33.195	42.26
OMIM:605362	MGI:1337104	MGI:5548437#het		33.185	0
ORPHA:293843	MGI:3606482	MGI:5754592#hom		33.095	31.945
ORPHA:3162	MGI:1314883	MGI:4433096#hom		33.095	29.535
ORPHA:320406	MGI:107953	MGI:4434042#hom		33.085	34.6
OMIM:612462	MGI:95777	MGI:3050794#hom		33.08	21.975
OMIM:202110	MGI:88586	MGI:5605834#hom		33.075	30.135
OMIM:617572	MGI:88276	MGI:2656734#het		33.065	33.065
OMIM:617260	MGI:1332234	MGI:5636955#het		32.98	32.89
ORPHA:562	MGI:95777	MGI:3050794#hom		32.965	0
ORPHA:79443	MGI:95777	MGI:3050794#hom		32.93	19.51
ORPHA:391487	MGI:103063	MGI:5766744#hom		32.92	35.95
ORPHA:138	MGI:2444748	MGI:4433295#het		32.895	31.045
ORPHA:138	MGI:2444748	MGI:3588650#het		32.88	31.91
ORPHA:79134	MGI:107501	MGI:5695116#hom		32.88	43.715
OMIM:614739	MGI:2447813	MGI:6156583#hom		32.84	32.84
ORPHA:99885	MGI:107501	MGI:5695116#hom		32.83	33.85
ORPHA:94089	MGI:1923396	MGI:5494475#hom		32.825	53.67
ORPHA:618	MGI:99456	MGI:5692921#hom		32.79	34.46
OMIM:615960	MGI:99892	MGI:5613672#het		32.765	24.515
OMIM:219080	MGI:95777	MGI:3050794#hom		32.745	0
OMIM:252011	MGI:1914195	MGI:5498775#het		32.72	34.075
ORPHA:79444	MGI:95777	MGI:3050794#hom		32.715	19.715
OMIM:103580	MGI:95777	MGI:3050794#hom		32.68	21.82
ORPHA:763	MGI:107823	MGI:5605742#hom		32.67	35.09
ORPHA:3463	MGI:1914256	MGI:4434148#hom		32.64	33.705
OMIM:104200	MGI:104688	MGI:5548350#hom		32.63	46.78
OMIM:256000	MGI:1914195	MGI:5498775#het		32.63	32.41
ORPHA:2388	MGI:2444304	MGI:5637150#hom		32.625	14.615
OMIM:125853	MGI:104874	MGI:5760356#het		32.585	33.875
OMIM:304700	MGI:1353433	MGI:6156465#hom		32.555
ORPHA:255241	MGI:1914195	MGI:5498775#het		32.555	32.395
ORPHA:255241	MGI:2443241	MGI:5548814#het		32.45	38.58
ORPHA:791	MGI:1916238	MGI:4432954#het		32.39	18.23
ORPHA:235	MGI:107252	MGI:4432654#het		32.245
OMIM:614053	MGI:1855697	MGI:5636990#het		32.23	0
OMIM:236680	MGI:1924082	MGI:6156495#hom		32.225	32.225
OMIM:304700	MGI:1353433	MGI:6156465#hem		32.195
ORPHA:2323	MGI:1917680	MGI:5588279#het		32.18	49.79
ORPHA:84	MGI:106299	MGI:4432843#het		32.14	0
ORPHA:44	MGI:1929646	MGI:4431895#hom		31.985	31.82
OMIM:237300	MGI:891996	MGI:6144263#het		31.975	16.265
ORPHA:158029	MGI:88057	MGI:1857129#hom		31.975	31.255
OMIM:614325	MGI:1096391	MGI:5636923#het		31.95	31.18
OMIM:611890	MGI:1921662	MGI:4431602#hom		31.925	31.925
ORPHA:1507	MGI:109331	MGI:5620177#hom		31.9	31.9
OMIM:616155	MGI:99954	MGI:6156604#het		31.85
ORPHA:314918	MGI:87914	MGI:5614710#hom		31.8	32.105
OMIM:612718	MGI:1914342	MGI:5548533#hom		31.775	31.1
OMIM:614924	MGI:1914667	MGI:4432622#het		31.765	0
ORPHA:93271	MGI:1915509	MGI:4419694#hom		31.765	31.765
OMIM:617143	MGI:1927126	MGI:4942035#het		31.76	32.435
ORPHA:231169	MGI:104510	MGI:4431921#hom		31.725	28.565
ORPHA:2228	MGI:97168	MGI:5463966#hom		31.64	31.64
ORPHA:99798	MGI:97168	MGI:5463966#hom		31.63	31.63
ORPHA:402075	MGI:109497	NULL-7690CABD6#hom		31.59	32.48
OMIM:109400	MGI:1345643	MGI:5569947#hom		31.58	31.58
ORPHA:221016	MGI:1931028	MGI:5548719#het		31.57	31.995
ORPHA:98768	MGI:96669	MGI:5697086#hom		31.545	31.325
OMIM:617799	MGI:88257	MGI:6120813#het		31.53	32.565
OMIM:617237	MGI:1929913	MGI:5529616#hom		31.515	31.515
OMIM:604928	MGI:1914256	MGI:4434148#hom		31.49	34.765
ORPHA:3000	MGI:96783	MGI:4399374#hom		31.41	30.735
OMIM:616282	MGI:2446526	MGI:5708252#hom		31.405	31.405
ORPHA:79102	MGI:88294	MGI:5494476#het		31.4	33.005
OMIM:605039	MGI:2684063	MGI:4431878#het		31.36	29.74
ORPHA:791	MGI:2144877	MGI:5635367#hom		31.355	31.355
ORPHA:1173	MGI:1344349	MGI:5605760#hom		31.3	30.985
ORPHA:189427	MGI:95777	MGI:3050794#hom		31.26	0
ORPHA:101082	MGI:103177	MGI:5754548#hom		31.195	32.485
ORPHA:1775	MGI:2384933	MGI:5637129#het		31.185	31.14
ORPHA:478	MGI:1920230	MGI:6152678#hom		31.18	31.18
OMIM:225320	MGI:88468	MGI:5575901#hom		31.11	32.325
ORPHA:280763	MGI:1336993	MGI:5548434#hom		31.075	30.235
ORPHA:33110	MGI:2652847	MGI:5708254#hom		31.02	31.02
ORPHA:821	MGI:1918177	MGI:5766174#hom		30.985	28.41
ORPHA:626	MGI:99456	MGI:5692921#hom		30.975	33.665
ORPHA:79106	MGI:97801	MGI:5014612#het		30.97	30.97
ORPHA:676	MGI:102759	MGI:5705866#hom		30.965	0
OMIM:617180	MGI:109637	MGI:5708181#het		30.95	30.715
ORPHA:1454	MGI:1927753	MGI:5548702#hom		30.91	30.91
OMIM:168601	MGI:1277151	MGI:6149211#hom		30.905	30.905
ORPHA:235	MGI:107252	MGI:4432654#hom		30.88	34.415
ORPHA:904	MGI:1341868	MGI:5755480#het		30.865	30.865
OMIM:256000	MGI:1920112	MGI:5695926#het		30.845	22.445
OMIM:615219	MGI:1343489	MGI:5571597#hom		30.715	30.985
ORPHA:570	MGI:1337131	MGI:5605987#het		30.635	30.515
OMIM:618010	MGI:99463	MGI:5445921#het		30.625	48.695
OMIM:236680	MGI:1924082	MGI:6156495#het		30.605	30.605
ORPHA:317	MGI:95721	MGI:5692890#het		30.6	30.04
ORPHA:251510	MGI:1346872	MGI:4451248#het		30.56	0
ORPHA:569	MGI:1916267	MGI:6120738#hom		30.52	29.735
ORPHA:610	MGI:88460	MGI:5548922#hom		30.495	30.495
ORPHA:2020	MGI:2151208	MGI:4363081#hom		30.485	30.485
OMIM:256810	MGI:97138	MGI:5750696#hom		30.48	30.48
OMIM:614284	MGI:88466	MGI:5692882#hom		30.48	28.775
OMIM:612227	MGI:97488	MGI:5548955#het		30.465	30.115
OMIM:615723	MGI:1355311	MGI:5565201#hom		30.39	30.915
ORPHA:1775	MGI:1098547	MGI:4362251#het		30.39	14.97
ORPHA:3287	MGI:108398	MGI:5614589#hom		30.385	0
ORPHA:91130	MGI:1353498	MGI:5548483#het		30.38	35.325
OMIM:611771	MGI:88057	MGI:1857129#hom		30.355	29.875
ORPHA:98914	MGI:1927126	MGI:4942035#het		30.33	30.685
OMIM:206920	MGI:1929878	MGI:4431709#het		30.3	30.46
OMIM:233300	MGI:95583	MGI:4415446#hom		30.28	46.73
ORPHA:791	MGI:97525	NULL-79D0BDC2E#hom		30.23	30.505
ORPHA:231169	MGI:1919338	MGI:4363497#hom		30.175	27.68
OMIM:603233	MGI:1923396	MGI:5494475#hom		30.155	35.535
ORPHA:819	MGI:1342286	MGI:5548451#het		30.125	30.125
OMIM:242900	MGI:1859183	MGI:4433467#hom		30.11	22.345
OMIM:604004	MGI:2157910	MGI:5548766#hom		30.1	0
OMIM:614559	MGI:87880	MGI:5293706#het		30.09	29.915
ORPHA:1830	MGI:1859183	MGI:4433467#hom		30.09	26.435
ORPHA:75840	MGI:88460	MGI:5548922#hom		30.04	30.04
ORPHA:83469	MGI:99960	MGI:5513772#het		30.015	28.28
ORPHA:280763	MGI:1336993	MGI:5638898#hom		30.01	29.895
OMIM:243300	MGI:1859665	MGI:6156424#hom		29.92	29.92
ORPHA:432	MGI:2444748	MGI:3588650#het		29.92	30
OMIM:607822	MGI:1202717	MGI:5515627#het		29.915	0
ORPHA:791	MGI:2388124	MGI:5582439#hom		29.9	23.78
OMIM:171300	MGI:108426	MGI:5505909#het		29.79	29.79
ORPHA:510	MGI:96217	NULL-C28035A9D#hom		29.785	24.03
OMIM:257270	MGI:1351343	MGI:5548472#hom		29.77	31.015
OMIM:615119	MGI:1920112	MGI:5695926#het		29.755	32.7
ORPHA:1507	MGI:109331	MGI:6257797#hom		29.75	29.75
OMIM:265800	MGI:107823	MGI:5605742#hom		29.72	52.98
ORPHA:251019	MGI:2679336	MGI:5548857#het		29.68	30.095
OMIM:613680	MGI:2677480	MGI:5755089#het		29.58	29.39
OMIM:617235	MGI:109564	MGI:5635227#het		29.56	29.56
ORPHA:98772	MGI:1928743	MGI:5644712#hom		29.495	27.095
OMIM:615630	MGI:2682064	MGI:5692847#het		29.485
OMIM:618060	MGI:104661	MGI:5548347#het		29.485
ORPHA:231169	MGI:1929293	MGI:5548707#hom		29.48	29.48
OMIM:167800	MGI:102759	MGI:5705866#hom		29.315	0
ORPHA:29072	MGI:108426	MGI:5505909#het		29.3	30.495
OMIM:615508	MGI:2664357	MGI:4364614#hom		29.25	29.725
OMIM:614813	MGI:1917485	MGI:5630068#het		29.235	29.94
OMIM:607346	MGI:1928743	MGI:5644712#hom		29.21	26.93
ORPHA:231183	MGI:2388124	MGI:5582439#hom		29.205	0
OMIM:106600	MGI:97168	MGI:5463966#hom		29.19	29.19
OMIM:187900	MGI:1276578	MGI:5636937#het		29.165	29.635
ORPHA:3318	MGI:98834	MGI:6120822#het		29.16
ORPHA:117	MGI:96824	MGI:5708281#hom		29.145	26.755
OMIM:257220	MGI:1097712	MGI:5636924#het		29.12	29.12
OMIM:617201	MGI:1933754	MGI:5637104#hom		29.105	0
OMIM:615961	MGI:107973	MGI:5635166#hom		29.065	33.72
OMIM:268400	MGI:1931028	MGI:5548719#het		29.06	28.185
ORPHA:231178	MGI:1274784	MGI:5695890#hom		29.05	22.645
ORPHA:136	MGI:99460	MGI:5695981#hom		29.005	27.285
OMIM:613216	MGI:1330305	MGI:5636954#hom		28.985	27.705
OMIM:201100	MGI:1919277	MGI:5582434#het		28.98	29.105
OMIM:612938	MGI:1347093	MGI:4432397#hom		28.955	0
OMIM:215045	MGI:97801	MGI:5014612#het		28.95	28.95
ORPHA:231178	MGI:104510	MGI:4431921#hom		28.885	27.335
ORPHA:71526	MGI:97742	MGI:6148322#het		28.885
ORPHA:85193	MGI:98953	MGI:5630075#het		28.865
OMIM:616576	MGI:97312	MGI:4363738#hom		28.84	41.32
OMIM:118210	MGI:108426	MGI:5505909#het		28.805	28.805
OMIM:612954	MGI:1352493	MGI:4436101#het		28.78	0
ORPHA:83469	MGI:99960	MGI:5513772#hom		28.78	28.78
OMIM:176400	MGI:2148793	MGI:5696918#hom		28.725	26.165
OMIM:311510	MGI:1915040	MGI:6156477#hem		28.695	28.695
OMIM:311510	MGI:1915040	MGI:6156477#hom		28.695	29.335
OMIM:613672	MGI:1914690	MGI:5708206#het		28.67	28.67
OMIM:617120	MGI:1351471	MGI:4432284#het		28.67	28.67
OMIM:617370	MGI:1929646	MGI:4431895#hom		28.65	28.895
ORPHA:2512	MGI:2684927	MGI:4432238#hom		28.605	28.545
OMIM:254090	MGI:88460	MGI:5548922#hom		28.54	28.54
ORPHA:432	MGI:1861755	MGI:4363881#hom		28.53
ORPHA:39041	MGI:2444748	MGI:3588650#het		28.495	28.555
ORPHA:2707	MGI:1891295	MGI:4129255#hom		28.475	28.355
ORPHA:791	MGI:2157166	MGI:5708236#hom		28.41	28.95
ORPHA:39041	MGI:2444748	MGI:4433295#het		28.39	0
OMIM:244450	MGI:1891295	MGI:4129255#hom		28.385	49.175
OMIM:613839	MGI:94890	MGI:5513765#het		28.385	36.11
ORPHA:231169	MGI:1890219	MGI:5775000#hom		28.355	28.62
OMIM:616084	MGI:1917297	MGI:4435001#het		28.3	35.135
OMIM:616486	MGI:1923824	MGI:5583066#het		28.21	0
ORPHA:261250	MGI:1924337	MGI:5548681#het		28.19	28.19
OMIM:617049	MGI:1352464	NULL-0318CF98F#hom		28.185	29.19
OMIM:614222	MGI:102790	MGI:4369232#het		28.17	28.065
ORPHA:411602	MGI:1277151	MGI:6149211#hom		28.14	28.14
ORPHA:2343	MGI:109637	MGI:5708181#het		28.13	27.88
OMIM:617821	MGI:88468	MGI:5575901#hom		28.085	29.165
OMIM:238320	MGI:96783	MGI:4399374#hom		28.07	26.315
OMIM:612290	MGI:96174	MGI:5613670#het		28.07	0
ORPHA:255241	MGI:1922656	MGI:5609354#het		28.03	28.03
OMIM:125700	MGI:88121	MGI:5637198#het		28.01	0
OMIM:600002	MGI:97801	MGI:5014612#het		27.845	27.845
OMIM:614170	MGI:1918029	MGI:6156485#hom		27.84	28.05
ORPHA:228302	MGI:109176	MGI:5636913#het		27.835	27.835
ORPHA:90045	MGI:1098733	MGI:5577262#het		27.835	27.62
OMIM:614464	MGI:1891414	MGI:4432442#hom		27.83	27.83
OMIM:254300	MGI:3584043	MGI:5582445#het		27.81	0
ORPHA:432	MGI:2444748	MGI:4433295#het		27.81	0
ORPHA:296	MGI:96414	MGI:5548944#hom		27.785	24.88
ORPHA:29072	MGI:1914195	MGI:5498775#het		27.78	27.665
OMIM:613611	MGI:102467	MGI:5695871#hom		27.755	27.755
ORPHA:2117	MGI:95522	MGI:5583086#het		27.69	27.69
OMIM:605259	MGI:96669	MGI:5697086#hom		27.67	27.28
OMIM:610198	MGI:1914963	MGI:4435205#hom		27.67	28.08
ORPHA:567	MGI:2443664	MGI:5816878#het		27.63	27.63
OMIM:601626	MGI:1261827	MGI:4364077#hom		27.61	23.4
ORPHA:401901	MGI:1920455	NULL-6D4CD6A36#hom		27.46	0
OMIM:615574	MGI:1350929	MGI:4441742#hom		27.435	27.53
OMIM:145980	MGI:1351351	MGI:5620314#het		27.395	27.395
ORPHA:7	MGI:2146110	MGI:4435153#het		27.37	27.355
OMIM:236800	MGI:1918039	MGI:5827722#hom		27.35	27.35
OMIM:255310	MGI:2151208	MGI:4363081#hom		27.32	27.32
OMIM:259775	MGI:2136853	NULL-F54A0CB5A#het		27.32	27.32
OMIM:616026	MGI:109128	MGI:5613635#het		27.32	49.04
OMIM:615710	MGI:2445208	MGI:5582441#het		27.265	27.515
OMIM:215045	MGI:97801	MGI:5014612#hom		27.26	27.26
ORPHA:772	MGI:1921293	MGI:5548637#het		27.245	20.305
ORPHA:171695	MGI:1277151	MGI:6149211#hom		27.21	27.21
OMIM:611390	MGI:2444136	MGI:5608699#het		27.2	26.98
OMIM:125370	MGI:104725	MGI:5548352#hom		27.125	24.925
ORPHA:247691	MGI:1328317	MGI:4362876#hom		27.065	30.88
ORPHA:280200	MGI:98297	MGI:5637219#het		27.06	26.915
ORPHA:84	MGI:1919140	MGI:4432091#het		27.045	27.03
ORPHA:84	MGI:3040695	MGI:5471393#het		27.03	27.03
OMIM:612840	MGI:2147790	MGI:5588285#hom		26.96	26.96
OMIM:616950	MGI:1921325	MGI:5614613#hom		26.945	26.945
ORPHA:144	MGI:1202302	MGI:5696884#hom		26.935	26.99
OMIM:260540	MGI:97180	MGI:5615650#hom		26.91	26.91
ORPHA:478	MGI:2444748	MGI:3588650#het		26.91	27.03
ORPHA:314603	MGI:2444136	MGI:5608699#het		26.9	26.725
ORPHA:2593	MGI:1309468	MGI:5692603#hom		26.895	28.04
ORPHA:99944	MGI:1338002	MGI:5569041#hom		26.87	0
OMIM:614450	MGI:98742	MGI:5614615#het		26.795	40.815
ORPHA:803	MGI:1353633	MGI:5548484#het		26.76	0
OMIM:148050	MGI:1924337	MGI:3797584#het		26.725	24.795
OMIM:609734	MGI:97742	MGI:6148322#het		26.72
OMIM:109400	MGI:1345643	MGI:5569947#het		26.715	26.715
ORPHA:296	MGI:97801	MGI:5014612#het		26.64	26.64
OMIM:242860	MGI:1261819	MGI:6158518#het		26.58
OMIM:220110	MGI:105959	NULL-95FDD8F3B#hom		26.52	31.745
OMIM:125310	MGI:99460	MGI:5695981#hom		26.49	20.73
OMIM:148700	MGI:2664357	MGI:4364614#hom		26.485	27.695
OMIM:135900	MGI:1926129	MGI:6156423#het		26.455	25.19
OMIM:214800	MGI:2444748	MGI:3588650#het		26.445	25.4
OMIM:616034	MGI:1915896	MGI:5689888#het		26.445	0
OMIM:610773	MGI:1353498	MGI:5548483#het		26.435	30.62
ORPHA:54595	MGI:88276	MGI:2656734#het		26.435	26.435
ORPHA:127	MGI:1918248	MGI:5548606#het		26.415	26.415
ORPHA:33110	MGI:2652847	MGI:5708254#het		26.39	26.39
ORPHA:85173	MGI:104564	MGI:5695875#het		26.34	26.34
ORPHA:1340	MGI:1346867	MGI:4434127#hom		26.3	27.4
ORPHA:873	MGI:88276	MGI:2656734#het		26.295	26.295
OMIM:602771	MGI:2151208	MGI:4363081#hom		26.225	26.225
OMIM:608089	MGI:1353455	MGI:5695903#hom		26.175	26.175
ORPHA:99798	MGI:1270862	MGI:5692597#hom		26.175	26.175
ORPHA:431361	MGI:1915896	MGI:5689888#het		26.16	0
ORPHA:1106	MGI:1929878	MGI:4431709#het		26.155	26.39
ORPHA:2591	MGI:99460	MGI:5695981#hom		26.145	27.465
OMIM:166350	MGI:95777	MGI:3050794#hom		26.065	0
OMIM:615457	MGI:3609239	MGI:4434054#hom		26.065	26.065
ORPHA:29072	MGI:1914930	MGI:5548548#het		26.06	25.21
OMIM:613988	MGI:2384933	MGI:5637129#het		26.05	25.505
ORPHA:97229	MGI:1916948	MGI:4363008#het		26.04	18.345
ORPHA:2510	MGI:102790	MGI:4369232#het		25.935	25.845
ORPHA:293964	MGI:104874	MGI:5760356#het		25.92	25.005
OMIM:234050	MGI:1913558	MGI:5569045#hom		25.91	25.91
OMIM:613345	MGI:98250	MGI:5548971#het		25.91	27.825
ORPHA:1020	MGI:1202296	MGI:5569945#hom		25.875	26.09
ORPHA:215	MGI:1330305	MGI:5636954#hom		25.82	24.615
OMIM:608340	MGI:1338002	MGI:5569041#hom		25.79	0
OMIM:604093	MGI:96828	MGI:5494466#hom		25.765	25.765
ORPHA:475	MGI:1351471	MGI:4432284#het		25.735	25.735
OMIM:269700	MGI:1298392	MGI:6120702#hom		25.7	41.37
OMIM:255120	MGI:1098296	NULL-47FB80561#hom		25.655	0
OMIM:614096	MGI:2681839	MGI:4419134#het		25.555	25.555
OMIM:610832	MGI:3040695	MGI:5471393#het		25.545	25.545
ORPHA:3226	MGI:95662	MGI:5605839#het		25.54	25.54
ORPHA:86818	MGI:1354713	MGI:4431605#het		25.52	27.9
OMIM:129200	MGI:95453	MGI:5692886#hom		25.435	25.435
OMIM:615031	MGI:2144865	MGI:5816118#hom		25.435	25.435
OMIM:614732	MGI:104564	MGI:5695875#het		25.405	25.405
OMIM:614017	MGI:1921462	MGI:5708222#het		25.375	25.375
ORPHA:567	MGI:1918614	MGI:4842320#het		25.37	25.325
ORPHA:2965	MGI:1890219	MGI:5775000#hom		25.36	22.13
ORPHA:280200	MGI:1345643	MGI:5569947#het		25.335	25.335
OMIM:253310	MGI:1921662	MGI:4431602#hom		25.3	25.3
ORPHA:1545	MGI:1930088	MGI:5548715#het		25.3	25.165
OMIM:189500	MGI:97168	MGI:5463966#hom		25.28	25.28
OMIM:104300	MGI:88059	MGI:5692874#het		25.255	19.765
OMIM:170100	MGI:97542	MGI:4363495#hom		25.245	25.655
ORPHA:199	MGI:1339795	MGI:4434007#het		25.245	25.22
ORPHA:444099	MGI:2446526	MGI:5708252#hom		25.245	25.245
OMIM:610476	MGI:103221	MGI:4455602#hom		25.235	25.235
ORPHA:280200	MGI:104659	MGI:1861919#het		25.195	21.77
OMIM:605850	MGI:1921379	MGI:4451237#hom		25.19	0
OMIM:615983	MGI:1919819	MGI:5548622#hom		25.135	24.72
ORPHA:2512	MGI:1277956	MGI:4842705#hom		25.115	26.87
OMIM:162000	MGI:102674	MGI:3712284#hom		25.065	24.575
OMIM:214800	MGI:2444748	MGI:4433295#het		25.055	0
ORPHA:255241	MGI:1924197	MGI:4433125#het		25.05	25.05
OMIM:300322	MGI:96217	MGI:4435169#hom		25.045	35.29
ORPHA:156	MGI:1098296	NULL-47FB80561#hom		24.975	0
ORPHA:275864	MGI:1202717	MGI:5515627#het		24.97	0
OMIM:209885	MGI:104685	MGI:5548349#het		24.96	25.105
ORPHA:2512	MGI:2443308	MGI:4431685#hom		24.905	25.73
ORPHA:1465	MGI:109529	MGI:5609343#hom		24.865	24.865
ORPHA:475	MGI:1261910	MGI:5505638#hom		24.86	24.86
ORPHA:904	MGI:1353499	MGI:4363543#het		24.835	24.835
ORPHA:84	MGI:1914280	MGI:5605778#hom		24.825	42.855
OMIM:176410	MGI:96783	MGI:4399374#hom		24.78	23.57
ORPHA:324604	MGI:2151208	MGI:4363081#hom		24.775	24.775
ORPHA:366	MGI:1924809	MGI:5548686#het		24.735	0
OMIM:254800	MGI:109514	MGI:5790639#hom		24.715	23.875
OMIM:233690	MGI:1316658	MGI:4432216#hom		24.71	30.885
OMIM:251450	MGI:1923275	MGI:5612825#het		24.71	24.62
ORPHA:86818	MGI:1354713	MGI:4431605#hom		24.67	0
OMIM:618092	MGI:1929913	MGI:5529616#het		24.65	24.735
ORPHA:423	MGI:99659	MGI:5700047#het		24.645	0
ORPHA:478	MGI:2444748	MGI:4433295#het		24.595	23.325
ORPHA:137888	MGI:107464	MGI:5630063#hom		24.59	10.37
OMIM:609153	MGI:1921354	MGI:4362220#hom		24.515	0
OMIM:130650	MGI:104564	MGI:5695875#het		24.49	24.49
OMIM:600740	MGI:2141861	MGI:5754583#het		24.415	24.31
ORPHA:320385	MGI:2144865	MGI:5816118#hom		24.405	24.405
OMIM:149730	MGI:1099809	MGI:5548400#het		24.39	8.465
OMIM:148050	MGI:1924337	MGI:5548681#het		24.385	16.46
OMIM:151623	MGI:98834	MGI:6120822#het		24.37
OMIM:614164	MGI:104887	MGI:5548355#hom		24.305	0
OMIM:614388	MGI:1921256	MGI:5602830#het		24.27	24.27
OMIM:615578	MGI:2137680	MGI:5632531#hom		24.27	23.93
ORPHA:79330	MGI:1929872	MGI:3808372#het		24.235	24.235
OMIM:608615	MGI:1270862	MGI:5692597#hom		24.215	24.215
ORPHA:154	MGI:1914195	MGI:5498775#het		24.21	23.355
ORPHA:231169	MGI:104510	MGI:3511858#hom		24.2	24.42
ORPHA:243	MGI:95583	MGI:4415446#hom		24.16	45.835
ORPHA:243	MGI:1928137	MGI:5705875#het		24.16	28.055
ORPHA:254343	MGI:1914690	MGI:5708206#het		24.14	24.14
ORPHA:140941	MGI:107973	MGI:5635166#hom		24.13	0
OMIM:171300	MGI:108426	MGI:5505909#hom		24.125	24.125
ORPHA:1263	MGI:2446089	MGI:5637156#het		24.105	31.98
OMIM:614602	MGI:1099835	MGI:5574595#het		24.07	34.37
OMIM:138900	MGI:1347061	MGI:5505632#hom		24.025	35.55
OMIM:617757	MGI:1345643	MGI:5569947#hom		24.005	24.005
OMIM:615008	MGI:1889276	MGI:6156468#hom		23.99	23.28
OMIM:600775	MGI:109637	MGI:5708181#het		23.985	23.61
OMIM:616420	MGI:1277956	MGI:4842705#hom		23.81	23.76
ORPHA:169095	MGI:102949	MGI:5696875#hom		23.805	23.805
ORPHA:1052	MGI:1916966	MGI:5639079#hom		23.755	25.685
ORPHA:904	MGI:1353499	MGI:4363543#hom		23.755	23.755
ORPHA:85112	MGI:2183426	MGI:5583071#hom		23.68	25.04
ORPHA:207	MGI:109637	MGI:5708181#het		23.665	24.42
ORPHA:2671	MGI:2183441	MGI:4363603#het		23.605	0
ORPHA:95496	MGI:1920230	MGI:6152678#hom		23.535	23.535
OMIM:300323	MGI:96217	NULL-C28035A9D#hom		23.525	25.28
ORPHA:99885	MGI:96572	NULL-C0BBDBC6A#hom		23.52	23.46
OMIM:614707	MGI:1289288	MGI:5548419#het		23.49	23.405
OMIM:613744	MGI:1336993	MGI:5548434#hom		23.485	22.9
ORPHA:478	MGI:1919735	MGI:5692717#hom		23.44	23.44
OMIM:301900	MGI:1918248	MGI:5548606#het		23.415	23.415
OMIM:613730	MGI:1933825	MGI:5471366#hom		23.415	23.415
ORPHA:1572	MGI:88319	NULL-FA6378696#hom		23.415	41.44
ORPHA:51	MGI:1889575	MGI:5474756#hom		23.39	23.39
ORPHA:920	MGI:104685	MGI:5548349#het		23.38	23.46
OMIM:213700	MGI:88594	MGI:5708271#hom		23.34	22.58
OMIM:114500	MGI:1353455	MGI:5695903#hom		23.335	23.335
OMIM:188580	MGI:88294	MGI:5494476#hom		23.315	23.315
ORPHA:79155	MGI:1918039	MGI:5827722#hom		23.3	23.3
OMIM:610968	MGI:104769	MGI:5432211#het		23.295	0
ORPHA:29072	MGI:108426	MGI:5505909#hom		23.26	23.26
OMIM:245349	MGI:1351627	MGI:5613640#het		23.255	24.195
ORPHA:280200	MGI:95522	MGI:5583086#het		23.25	23.25
OMIM:112310	MGI:2446089	MGI:5637156#hom		23.22	23.22
ORPHA:261279	MGI:102556	MGI:5548329#het		23.195	23.195
OMIM:156400	MGI:97801	MGI:5014612#het		23.185	23.185
OMIM:136000	MGI:95453	MGI:5692886#hom		23.17	23.17
OMIM:616680	MGI:96912	MGI:5576044#hom		23.145	22.855
OMIM:618067	MGI:1924399	MGI:4435377#hom		23.125	35.28
ORPHA:98863	MGI:1298387	MGI:4433852#hom		23.125	23.125
ORPHA:261279	MGI:102556	MGI:5548329#hom		23.095	23.095
OMIM:607364	MGI:1930643	MGI:6152442#hom		23.075	37.065
OMIM:616831	MGI:1918177	MGI:5766174#hom		23.075	19.135
ORPHA:627	MGI:2684894	MGI:5754996#hem		23.075	22.905
OMIM:250220	MGI:104767	MGI:5708166#het		23.05	23.05
ORPHA:85410	MGI:97806	MGI:4441737#het		23.02	0
OMIM:108720	MGI:2446089	MGI:5637156#hom		23.01	23.01
OMIM:617159	MGI:1344380	MGI:5561559#het		22.965	22.965
OMIM:213600	MGI:97851	MGI:4431725#hom		22.93	22.985
OMIM:610313	MGI:1930088	MGI:5548715#het		22.93	22.735
OMIM:238700	MGI:1353573	MGI:6156438#hom		22.89	22.5
ORPHA:3287	MGI:95917	MGI:4420089#hom		22.88	17.845
OMIM:220111	MGI:1919666	MGI:4363281#het		22.825
ORPHA:220497	MGI:1858233	MGI:5695906#hom		22.78	22.78
ORPHA:1231	MGI:104685	MGI:5548349#het		22.67	22.795
OMIM:310300	MGI:108117	NULL-03680DBA2#hom		22.66	23.83
OMIM:615010	MGI:1889575	MGI:5474756#hom		22.65	22.65
ORPHA:1900	MGI:99907	MGI:5605846#hom		22.585	22.585
OMIM:617258	MGI:2676395	MGI:5563211#het		22.545	22.545
ORPHA:654	MGI:1916966	MGI:5443928#het		22.53	0
ORPHA:1052	MGI:1916966	MGI:5443928#hom		22.485	27.015
OMIM:253250	MGI:2153072	NULL-CD41D954E#hom		22.48	21.995
OMIM:606056	MGI:1929872	MGI:3808372#het		22.46	22.46
OMIM:613192	MGI:1923760	MGI:4461737#hom		22.4	0
OMIM:614813	MGI:1917485	MGI:5630068#hom		22.395	22.395
OMIM:617158	MGI:107931	MGI:4364926#hom		22.39	40.995
ORPHA:243343	MGI:1921379	MGI:4451237#hom		22.355	0
OMIM:220110	MGI:107460	MGI:6156449#het		22.35	22.35
OMIM:214400	MGI:1338002	MGI:5569041#hom		22.34	0
OMIM:606408	MGI:1932137	MGI:5692761#hom		22.325	22.52
OMIM:611819	MGI:2687406	MGI:6153611#hom		22.295	22.295
OMIM:613744	MGI:1336993	MGI:5638898#hom		22.29	22.22
OMIM:602390	MGI:1916835	MGI:5554937#hom		22.26	21.985
ORPHA:50945	MGI:97801	MGI:5014612#het		22.245	22.245
OMIM:613886	MGI:97384	MGI:5637214#het		22.225	24.07
ORPHA:280763	MGI:1336993	MGI:4362509#hom		22.185	31.02
OMIM:610768	MGI:2677836	MGI:5605979#het		22.16	0
OMIM:200110	MGI:104685	MGI:5548349#het		22.135	22.31
OMIM:617157	MGI:2384879	MGI:4431677#hom		22.12	21.645
OMIM:617913	MGI:2449313	NULL-9F3A80B8C#het		22.11	24.035
OMIM:615834	MGI:1919847	MGI:6153281#het		22.085	21.21
ORPHA:459056	MGI:96912	MGI:5576044#hom		22.085	21.45
ORPHA:435660	MGI:96790	MGI:5692897#hom		22.08	21.805
OMIM:600649	MGI:109176	MGI:5636913#het		22.025	22.025
ORPHA:909	MGI:88594	MGI:5708271#hom		21.975	22.17
OMIM:270550	MGI:1354724	MGI:6156435#hom		21.97	21.97
OMIM:219150	MGI:1888908	MGI:4363671#het		21.965
OMIM:277380	MGI:1915671	MGI:5513795#het		21.945	0
ORPHA:1195	MGI:98821	MGI:6156165#het		21.935	0
ORPHA:79230	MGI:1916835	MGI:5554937#hom		21.935	21.72
OMIM:192315	MGI:1328317	MGI:4362876#hom		21.895	25.305
OMIM:616728	MGI:1196256	MGI:4880311#het		21.89	18.5
ORPHA:478	MGI:1861755	MGI:4363881#hom		21.82
ORPHA:1507	MGI:109331	MGI:5620177#het		21.815	0
ORPHA:684	MGI:98250	MGI:5548971#het		21.77	24.235
OMIM:300238	MGI:1343044	MGI:5558151#hom		21.68	0
ORPHA:231178	MGI:104510	MGI:3511858#hom		21.665	21.875
ORPHA:317	MGI:95722	MGI:5572041#hom		21.63	21.575
ORPHA:735	MGI:107624	MGI:5754606#het		21.625	21.875
ORPHA:251510	MGI:1346872	MGI:3883782#het		21.535	21.6
ORPHA:912	MGI:1921293	MGI:5548637#het		21.525	18.95
ORPHA:2616	MGI:1913765	MGI:4434069#het		21.51	0
ORPHA:654	MGI:1916966	MGI:5443928#hom		21.49	41.365
ORPHA:79102	MGI:88294	MGI:5494476#hom		21.475	21.475
ORPHA:139491	MGI:1315204	MGI:5548423#het		21.47	20.98
ORPHA:289176	MGI:94910	MGI:5708272#hom		21.465	21.385
OMIM:167250	MGI:107931	MGI:4364926#hom		21.36	41.87
OMIM:616140	MGI:1914297	MGI:4432394#het		21.355	21.355
ORPHA:261250	MGI:1924337	MGI:3797584#het		21.355	21.37
ORPHA:319182	MGI:96995	NULL-646259787#het		21.355	21.355
OMIM:614963	MGI:104993	MGI:5692557#hom		21.35	21.575
OMIM:615491	MGI:103149	MGI:5692544#het		21.3	27.73
ORPHA:791	MGI:109359	MGI:5754994#hom		21.22	21.22
OMIM:259775	MGI:2136853	NULL-F54A0CB5A#hom		21.21	21.21
ORPHA:230839	MGI:1932137	MGI:5692761#hom		21.2	21.3
ORPHA:300536	MGI:1194508	MGI:5548405#het		21.2	23.635
OMIM:300322	MGI:96217	MGI:4435169#hem		21.19	38.21
ORPHA:2896	MGI:98506	MGI:4432303#het		21.185	21.185
OMIM:617780	MGI:1342005	MGI:5751155#het		21.165	20.835
ORPHA:154	MGI:1202717	MGI:5515627#hom		21.04	21.04
OMIM:302350	MGI:2684894	MGI:5754996#hem		21.03	20.91
OMIM:225750	MGI:1328317	MGI:4362876#hom		21.025	23.15
OMIM:605130	MGI:96995	NULL-646259787#het		21.025	21.025
OMIM:616418	MGI:2151054	MGI:5692792#hom		21.015	21.015
ORPHA:654	MGI:104897	MGI:5692555#het		21.01	20.48
ORPHA:2789	MGI:99460	MGI:5695981#hom		20.985	22.05
OMIM:602400	MGI:1338881	MGI:5695895#hom		20.98	20.98
ORPHA:85408	MGI:97806	MGI:4441737#het		20.955	0
ORPHA:974	MGI:2141669	MGI:5578313#hom		20.89	0
ORPHA:6	MGI:1925288	MGI:5817349#het		20.825	21.21
ORPHA:36426	MGI:95917	MGI:4420089#hom		20.635	27.385
OMIM:224120	MGI:1916218	MGI:5572030#het		20.62	20.35
OMIM:617052	MGI:1925371	MGI:5766144#het		20.61	20.33
OMIM:208150	MGI:3584043	MGI:5582445#hom		20.58	20.58
OMIM:208150	MGI:99422	MGI:5637222#hom		20.58	20.58
ORPHA:220402	MGI:2140475	MGI:5803696#hom		20.53	19.745
OMIM:615328	MGI:1914792	MGI:4820323#hom		20.515	20.26
OMIM:614872	MGI:1921293	MGI:5548637#het		20.5	20.63
OMIM:275210	MGI:96794	MGI:5548950#hom		20.49	20.49
ORPHA:110	MGI:1919819	MGI:5548622#hom		20.46	18.98
ORPHA:99798	MGI:108071	MGI:5548381#hom		20.435	20.435
OMIM:232400	MGI:1924809	MGI:5548686#het		20.42	0
ORPHA:379	MGI:1316658	MGI:4432216#hom		20.41	29.525
OMIM:614099	MGI:1923661	MGI:5692739#hom		20.4	20.4
OMIM:614507	MGI:1194508	MGI:5548405#het		20.39	20.04
ORPHA:98	MGI:1354724	MGI:6156435#het		20.325	20.325
OMIM:275630	MGI:1914719	MGI:4364049#hom		20.255	20.255
OMIM:608709	MGI:96796	MGI:4362469#het		20.25	25.14
OMIM:309583	MGI:109490	MGI:4431547#hom		20.245	20.245
ORPHA:117	MGI:95929	NULL-6EC0BEDF5#hom		20.205
OMIM:611881	MGI:87994	MGI:5605831#het		20.2	20.025
OMIM:300882	MGI:1917565	MGI:4432268#hom		20.16	20.16
OMIM:300882	MGI:1917565	MGI:4432268#hem		20.125	0
OMIM:163200	MGI:97376	MGI:5785045#het		20.065	17.515
ORPHA:90044	MGI:1921354	MGI:4362220#hom		20.04	0
ORPHA:79087	MGI:96796	MGI:4362469#het		20.035	50.12
ORPHA:186	MGI:96539	MGI:5692894#hom		20.015	20.07
OMIM:608836	MGI:109176	MGI:5636913#het		19.955	19.955
ORPHA:1946	MGI:3037150	MGI:5614709#hom		19.865	20.065
ORPHA:154	MGI:1344412	MGI:5636977#het		19.85	33.18
ORPHA:3027	MGI:2159344	MGI:4365105#het		19.83
ORPHA:285	MGI:1932137	MGI:5692761#hom		19.81	19.84
ORPHA:428	MGI:1351351	MGI:5620314#het		19.79	19.79
ORPHA:220402	MGI:1333797	MGI:5696887#hom		19.775	18.475
ORPHA:1020	MGI:1202717	MGI:5515627#het		19.755	0
OMIM:101900	MGI:88110	MGI:5548918#het		19.745	0
OMIM:616843	MGI:3603204	MGI:5582446#hom		19.74	19.74
OMIM:115310	MGI:1914930	MGI:5548548#het		19.73	19.42
OMIM:231680	MGI:106100	MGI:5701718#hom		19.665	19.665
ORPHA:98863	MGI:108117	NULL-03680DBA2#hom		19.665	38.42
ORPHA:263455	MGI:109128	MGI:5613635#het		19.66	46.43
OMIM:617303	MGI:1924823	MGI:6157271#het		19.555	19.675
OMIM:616843	MGI:3603204	MGI:5582446#het		19.525	18.505
OMIM:272460	MGI:2446089	MGI:5637156#het		19.5	22.73
OMIM:602398	MGI:1922004	MGI:4431942#het		19.48	0
OMIM:613224	MGI:97376	MGI:5785045#het		19.445	0
ORPHA:994	MGI:99422	MGI:5637222#het		19.44	14.97
ORPHA:2512	MGI:1913500	MGI:5905737#het		19.425
OMIM:613744	MGI:1336993	MGI:4362509#hom		19.41	19.255
OMIM:609241	MGI:1261422	MGI:4820246#hom		19.395	19.395
ORPHA:791	MGI:1921123	MGI:5472171#hom		19.34	24.86
ORPHA:199	MGI:96995	NULL-646259787#het		19.33	18.975
OMIM:300322	MGI:96217	NULL-C28035A9D#hom		19.3	17.82
ORPHA:251056	MGI:1926129	MGI:6156423#het		19.285	0
OMIM:612313	MGI:2679336	MGI:5548857#het		19.24	30.735
ORPHA:233	MGI:1915674	MGI:5644468#het		19.23	0
ORPHA:811	MGI:1925371	MGI:5766144#het		19.225	19.155
OMIM:252160	MGI:1336894	MGI:5548433#het		19.14	0
OMIM:617011	MGI:2384589	MGI:6153732#hom		19.14	19.07
OMIM:612782	MGI:1925542	MGI:5700370#het		19.135	18.925
OMIM:268700	MGI:1353573	MGI:6156438#hom		19.12	18.12
ORPHA:96147	MGI:1924933	MGI:5605800#het		19.12	18.85
ORPHA:314652	MGI:88127	MGI:5692877#het		19.11	18.955
OMIM:611369	MGI:1298224	MGI:5509059#het		18.965	17.625
ORPHA:1872	MGI:1914421	MGI:5708205#hom		18.94	19.71
OMIM:612782	MGI:1925542	MGI:5700370#hom		18.925	18.925
ORPHA:648	MGI:97376	MGI:5785045#het		18.905	25.96
OMIM:270550	MGI:1354724	MGI:6156435#het		18.9	18.9
OMIM:601847	MGI:1351619	MGI:4434682#hom		18.895	20.815
OMIM:607625	MGI:1915213	MGI:5513806#het		18.855	18.745
OMIM:248340	MGI:3606482	MGI:5754592#hom		18.835	18.685
OMIM:610992	MGI:2183441	MGI:4363603#het		18.795	19.885
OMIM:230000	MGI:95593	MGI:5803874#hom		18.79	0
OMIM:610954	MGI:98506	MGI:4432303#het		18.79	18.79
ORPHA:791	MGI:2146906	MGI:4363217#het		18.785	18.785
ORPHA:791	MGI:98227	MGI:4433619#hom		18.785	38.04
OMIM:612379	MGI:1930252	MGI:5520177#hom		18.78	18.78
OMIM:300323	MGI:96217	MGI:4435169#hom		18.745	0
ORPHA:1980	MGI:97531	MGI:5692911#het		18.705	28.2
ORPHA:93317	MGI:104767	MGI:5708166#het		18.675	18.675
OMIM:613744	MGI:1336993	MGI:6158468#hom		18.575	21.135
ORPHA:567	MGI:99430	MGI:4431679#het		18.56
OMIM:612379	MGI:1930252	MGI:5520177#het		18.53	18.53
OMIM:609452	MGI:1344412	MGI:5636977#het		18.48	29.215
OMIM:162200	MGI:97306	MGI:4364806#het		18.475
OMIM:171300	MGI:1916720	MGI:4419725#hom		18.395	18.795
OMIM:212138	MGI:1928738	MGI:4431570#het		18.375
ORPHA:199	MGI:1917565	MGI:4432268#hom		18.28	18.28
OMIM:300676	MGI:1915384	MGI:6156436#hom		18.27	18.27
OMIM:133200	MGI:95721	MGI:5692890#het		18.26	0
OMIM:300860	MGI:102959	MGI:5488492#hem		18.26	18.3
OMIM:130720	MGI:99460	MGI:5695981#hom		18.14	19.215
ORPHA:233	MGI:1915674	MGI:5447742#hom		18.105	18.95
ORPHA:34527	MGI:2151054	MGI:5692792#hom		18.09	18.09
ORPHA:1052	MGI:1916966	MGI:5443928#het		18.045	0
ORPHA:199	MGI:1917565	MGI:4432268#hem		18.045	0
OMIM:256700	MGI:108426	MGI:5505909#het		17.97	17.97
OMIM:613254	MGI:107656	MGI:5695880#het		17.93	17.455
ORPHA:349	MGI:95593	MGI:5803874#hom		17.915	0
OMIM:610253	MGI:1924933	MGI:5605800#het		17.9	17.785
OMIM:614501	MGI:2156003	MGI:4431749#het		17.885	20.71
OMIM:616638	MGI:1928394	MGI:4432158#het		17.865	0
OMIM:208150	MGI:3584043	MGI:5582445#het		17.86	0
OMIM:114500	MGI:1270862	MGI:5692597#hom		17.765	17.765
ORPHA:154	MGI:2677836	MGI:5605979#het		17.735	18.935
OMIM:617988	MGI:1860138	MGI:5548500#hom		17.68	0
ORPHA:963	MGI:2685211	MGI:5699603#hom		17.67	0
ORPHA:438114	MGI:1914297	MGI:4432394#het		17.56	17.56
OMIM:616920	MGI:1919247	MGI:5616624#hom		17.555	17.555
OMIM:612937	MGI:1915813	MGI:5548565#het		17.49	41.76
OMIM:601626	MGI:1261827	MGI:5446396#het		17.45	16.11
OMIM:145981	MGI:95766	MGI:5697314#hom		17.385	17.385
OMIM:615879	MGI:1261827	MGI:5446396#hom		17.375	17.375
ORPHA:159	MGI:1928738	MGI:4431570#het		17.33
OMIM:256700	MGI:108426	MGI:5505909#hom		17.3	17.3
OMIM:263210	MGI:1924753	MGI:5823410#het		17.3
OMIM:208085	MGI:2446237	MGI:4431968#het		17.275	17.275
OMIM:175900	MGI:107624	MGI:5754606#het		17.265	17.52
ORPHA:2196	MGI:3033992	MGI:5507837#hom		17.225	32.52
ORPHA:231178	MGI:2682003	MGI:4432119#hom		17.21	17.21
ORPHA:2924	MGI:2155302	MGI:5692793#het		17.115	24.975
OMIM:601705	MGI:102949	MGI:5696875#hom		17.075	17.075
ORPHA:2241	MGI:104589	MGI:5807486#hom		17.065
OMIM:616228	MGI:1914731	MGI:5523411#het		17.06	29.73
OMIM:616294	MGI:1916858	MGI:6156157#het		17.035	17.1
OMIM:210210	MGI:1925288	MGI:5817349#het		17	17.08
OMIM:213980	MGI:1921173	MGI:5642374#hom		16.855	16.855
OMIM:614700	MGI:1933162	MGI:6153482#hom		16.845	16.765
OMIM:108720	MGI:2446089	MGI:5637156#het		16.835	18.62
ORPHA:100075	MGI:1197015	NULL-736C3A49E#het		16.79
OMIM:168600	MGI:97180	MGI:5615650#hom		16.775	24.94
OMIM:615438	MGI:1913808	MGI:5637014#het		16.765	16.765
ORPHA:1225	MGI:1931028	MGI:5548719#het		16.695	0
ORPHA:263494	MGI:1915813	MGI:5548565#het		16.675	38.415
ORPHA:34217	MGI:96650	MGI:5490517#het		16.655	16.435
OMIM:617333	MGI:1926033	MGI:4433631#het		16.625	16.625
ORPHA:117	MGI:95917	MGI:4420089#hom		16.61	11.92
ORPHA:52417	MGI:1914004	MGI:5615648#het		16.605	16.715
ORPHA:248	MGI:1343498	MGI:5548453#het		16.425	16.685
OMIM:251100	MGI:1923805	MGI:5825155#hom		16.41	0
ORPHA:384	MGI:95453	MGI:5692886#hom		16.33	16.33
ORPHA:97229	MGI:1289288	MGI:5548419#het		16.255	16.22
OMIM:614851	MGI:105108	MGI:5606341#hom		16.25	16.25
ORPHA:117	MGI:96539	MGI:5692894#hom		16.235	16.255
ORPHA:144	MGI:1353455	MGI:5695903#hom		16.185	16.185
ORPHA:218	MGI:88110	MGI:5548918#het		15.895	0
OMIM:617237	MGI:1929913	MGI:5529616#het		15.865	15.995
OMIM:602400	MGI:1338881	MGI:5695895#het		15.835	15.835
OMIM:614669	MGI:107464	MGI:5630063#hom		15.805	0
OMIM:605899	MGI:1915383	MGI:6153793#het		15.67	11.09
ORPHA:1810	MGI:1343498	MGI:5548453#het		15.59	15.715
ORPHA:3197	MGI:105090	MGI:5548359#het		15.445	15.445
OMIM:615879	MGI:1261827	MGI:5446396#het		15.435	36.465
OMIM:209920	MGI:1333865	MGI:5614696#hom		15.43	15.835
OMIM:148500	MGI:2442473	NULL-6858418DD#hom		15.405	15.405
OMIM:129490	MGI:1343498	MGI:5548453#het		15.35	15.485
ORPHA:503	MGI:2446089	MGI:5637156#het		15.34	21.465
OMIM:609242	MGI:1261422	MGI:4820246#hom		15.12	15.12
ORPHA:34217	MGI:96650	MGI:5490517#hom		15.01	15.01
ORPHA:3267	MGI:109637	MGI:5708181#het		14.97	38.78
OMIM:600348	MGI:1915769	MGI:6153330#hom		14.965	15.435
OMIM:601680	MGI:105070	MGI:5569035#het		14.965	14.865
OMIM:617022	MGI:2387995	MGI:4433670#het		14.955	12.315
ORPHA:681	MGI:88294	MGI:5494476#hom		14.91	14.91
ORPHA:98	MGI:1354724	MGI:6156435#hom		14.885	14.885
OMIM:188570	MGI:98743	MGI:4432802#hom		14.875	14.875
OMIM:224900	MGI:1343498	MGI:5548453#het		14.8	14.925
OMIM:150250	MGI:2446089	MGI:5637156#het		14.78	20.725
ORPHA:377	MGI:1345643	MGI:5569947#het		14.7	14.7
ORPHA:275872	MGI:2387629	MGI:5692816#het		14.685	11.815
OMIM:169500	MGI:96795	MGI:4432859#het		14.655	0
ORPHA:97927	MGI:98742	MGI:5614615#het		14.43	14.22
OMIM:300860	MGI:102959	MGI:5488492#hom		14.41	14.38
ORPHA:91387	MGI:108174	MGI:5692576#hom		14.255	14.255
ORPHA:275872	MGI:107931	MGI:4364926#hom		14.125	14.015
ORPHA:64754	MGI:2387995	MGI:4433670#het		14.06	14.21
ORPHA:791	MGI:109424	MGI:4441732#het		14.015	0
ORPHA:1465	MGI:1926129	MGI:6156423#het		13.9	0
ORPHA:353327	MGI:1914731	MGI:5523411#het		13.835	27.34
ORPHA:585	MGI:1889844	MGI:5708195#het		13.8	16.35
OMIM:272200	MGI:1889844	MGI:5708195#het		13.73	21.245
ORPHA:2512	MGI:2384875	MGI:4433427#hom		13.71	13.71
OMIM:617757	MGI:1345643	MGI:5569947#het		13.69	24.915
ORPHA:79282	MGI:1914346	MGI:5766143#het		13.585	37.55
OMIM:601776	MGI:1919386	MGI:5754563#het		13.54	0
OMIM:613027	MGI:1916211	MGI:5629316#het		13.5	17.505
OMIM:604804	MGI:2384875	MGI:4433427#hom		13.495	13.495
ORPHA:248	MGI:108071	MGI:5548381#hom		13.405	13.405
ORPHA:2604	MGI:104589	MGI:5807486#hom		13.32
OMIM:300908	MGI:105977	MGI:5754601#hom		13.205	13.775
OMIM:601214	MGI:96650	MGI:5490517#het		13.065	13.005
OMIM:613161	MGI:2143535	MGI:4441733#hom		13.01	0
ORPHA:95716	MGI:1914061	MGI:5637016#hom		12.96	13.42
ORPHA:2612	MGI:97376	MGI:5785045#het		12.935	0
OMIM:124200	MGI:88110	MGI:5548918#het		12.89	0
ORPHA:2198	MGI:2442473	NULL-6858418DD#hom		12.875	12.875
ORPHA:343	MGI:107624	MGI:5754606#het		12.87	12.9
ORPHA:171	MGI:96080	MGI:4431447#hom		12.855
OMIM:610377	MGI:107624	MGI:5754606#het		12.705	12.73
ORPHA:587	MGI:101938	MGI:5692538#hom		12.705	12.07
OMIM:613385	MGI:1202301	MGI:4839139#het		12.66	12.66
ORPHA:353327	MGI:95698	MGI:5637207#het		12.635	19.4
OMIM:601214	MGI:96650	MGI:5490517#hom		12.625	12.625
ORPHA:910	MGI:103582	MGI:5636892#hom		12.61	12.61
OMIM:300200	MGI:1352460	MGI:6153726#hem		12.57	12.57
OMIM:212065	MGI:1859214	MGI:5605770#het		12.205	12.205
ORPHA:676	MGI:98839	MGI:5692918#hom		12.1	12.365
ORPHA:144	MGI:101938	MGI:5692538#hom		12.075	11.995
ORPHA:1333	MGI:3040695	MGI:5471393#het		12.04	24.425
ORPHA:1333	MGI:98834	MGI:6120822#het		11.945
ORPHA:816	MGI:1353452	MGI:4432633#hom		11.705	11.68
ORPHA:263297	MGI:1351614	MGI:5548475#het		11.51	11.51
ORPHA:1146	MGI:105070	MGI:5569035#het		11.485	11.32
ORPHA:432	MGI:1920230	MGI:6152678#het		10.965
OMIM:257980	MGI:108071	MGI:5548381#hom		10.935	10.935
OMIM:270200	MGI:1353452	MGI:4432633#hom		10.66	10.615
OMIM:235555	MGI:2384785	MGI:5550435#hom		10.635	0
ORPHA:251510	MGI:1352460	MGI:6153726#hem		9.995	9.995
OMIM:257920	MGI:88492	MGI:5544601#hom		9.66	24.7
OMIM:218600	MGI:1931028	MGI:5548719#het		9.31	0
OMIM:101600	MGI:95522	MGI:5583086#het		0	0
OMIM:101600	MGI:95522	MGI:5583086#hom		0	0
OMIM:101900	MGI:88110	MGI:5548918#hom		0	0
OMIM:103050	MGI:103202	MGI:5548339#het		0	0
OMIM:103050	MGI:103202	MGI:5548339#hom		0	0
OMIM:104300	MGI:97137	MGI:5548953#het		0	0
OMIM:104300	MGI:97137	MGI:5548953#hom		0	0
OMIM:104300	MGI:88059	MGI:5692874#hom		0	0
OMIM:104300	MGI:97611	MGI:5754608#hom		0	0
OMIM:104300	MGI:2449119	MGI:5766179#hom		0	0
OMIM:104310	MGI:88057	MGI:1857129#hom		0	0
OMIM:104500	MGI:1333772	MGI:5754597#hom		0
OMIM:105150	MGI:102519	MGI:5572024#het		0	0
OMIM:105150	MGI:102519	MGI:5572024#hom		0	0
OMIM:105200	MGI:88127	MGI:5692877#het		0	0
OMIM:105200	MGI:88127	MGI:5692877#hom		0	0
OMIM:105400	MGI:107745	MGI:4432339#het		0	0
OMIM:105400	MGI:107745	MGI:4432339#hom		0	0
OMIM:105500	MGI:1929996	MGI:6120763#het		0	0
OMIM:105500	MGI:1929996	MGI:6120763#hom		0	0
OMIM:105550	MGI:1920455	NULL-6D4CD6A36#hom		0	0
OMIM:106300	MGI:95917	MGI:4420089#hom		0	0
OMIM:106300	MGI:95929	NULL-6EC0BEDF5#hom		0
OMIM:106600	MGI:97168	MGI:5463966#het		0	0
OMIM:107250	MGI:1100498	MGI:4429408#hom		0	0
OMIM:107250	MGI:1100498	MGI:5488783#het		0	0
OMIM:107250	MGI:1100498	MGI:5488783#hom		0	0
OMIM:107600	MGI:2446132	MGI:5548836#het		0	0
OMIM:107600	MGI:2446132	MGI:5548836#hom		0	0
OMIM:107970	MGI:98727	MGI:5695980#het		0	0
OMIM:107970	MGI:98727	MGI:5695980#hom		0	0
OMIM:108721	MGI:2446089	MGI:5637156#het		0	0
OMIM:108721	MGI:2446089	MGI:5637156#hom		0	0
OMIM:108985	MGI:101876	MGI:4364091#hom		0	0
OMIM:108985	MGI:101876	MGI:5548324#het		0	0
OMIM:108985	MGI:101876	MGI:5548324#hom		0	0
OMIM:109150	MGI:1099442	MGI:4363482#hom		0
OMIM:109400	MGI:105373	MGI:1857447#het		0	0
OMIM:109400	MGI:1095405	MGI:5788664#hom		0	0
OMIM:109730	MGI:97363	MGI:5692906#het		0	0
OMIM:109730	MGI:97363	MGI:5692906#hom		0	0
OMIM:111620	MGI:1349816	MGI:6153332#hom		0	0
OMIM:112240	MGI:97464	MGI:5692909#het		0	0
OMIM:112240	MGI:97464	MGI:5692909#hom		0	0
OMIM:112310	MGI:2446089	MGI:5637156#het		0	10.135
OMIM:113650	MGI:109344	MGI:5805682#hom		0	0
OMIM:114480	MGI:88354	MGI:4432805#het		0
OMIM:114480	MGI:88354	MGI:4432805#hom		0	0
OMIM:114480	MGI:3040695	MGI:5471393#het		0	0
OMIM:114480	MGI:3040695	MGI:5471393#hom		0	0
OMIM:114480	MGI:1355321	MGI:5521536#hom		0	0
OMIM:114480	MGI:1921585	MGI:5529638#het		0	0
OMIM:114480	MGI:1921585	MGI:5529638#hom		0	0
OMIM:114480	MGI:2442836	MGI:5823287#hom		0	0
OMIM:114480	MGI:98834	MGI:6120822#het		0
OMIM:114480	MGI:98834	MGI:6120822#hom		0	0
OMIM:114500	MGI:88276	MGI:2656734#het		0	0
OMIM:114500	MGI:98397	MGI:4431843#het		0
OMIM:114500	MGI:98397	MGI:4431843#hom		0	0
OMIM:114500	MGI:894678	MGI:5529637#het		0	0
OMIM:114500	MGI:894678	MGI:5529637#hom		0	0
OMIM:114500	MGI:97402	MGI:5602832#het		0	0
OMIM:114500	MGI:97402	MGI:5602832#hom		0	0
OMIM:114500	MGI:1270862	MGI:5692597#het		0	0
OMIM:114500	MGI:104673	MGI:5766164#het		0	0
OMIM:114500	MGI:104673	MGI:5766164#hom		0	0
OMIM:114500	MGI:94869	MGI:5766182#het		0	0
OMIM:114500	MGI:94869	MGI:5766182#hom		0	0
OMIM:114500	MGI:97376	MGI:5785045#het		0	0
OMIM:114500	MGI:97376	MGI:5785045#hom		0	0
OMIM:114500	MGI:98834	MGI:6120822#het		0
OMIM:114500	MGI:98834	MGI:6120822#hom		0	0
OMIM:114550	MGI:88276	MGI:2656734#het		0	0
OMIM:114550	MGI:98834	MGI:6120822#het		0
OMIM:114550	MGI:98834	MGI:6120822#hom		0	0
OMIM:115080	MGI:1890218	MGI:5574598#het		0	0
OMIM:115080	MGI:1890218	MGI:5574598#hom		0	0
OMIM:115196	MGI:98809	MGI:4842867#het		0	30.5
OMIM:115200	MGI:96794	MGI:5548950#hom		0	0
OMIM:115310	MGI:1914930	MGI:5548548#hom		0	0
OMIM:116200	MGI:99953	MGI:5548980#het		0	0
OMIM:116200	MGI:99953	MGI:5548980#hom		0	0
OMIM:116300	MGI:98932	MGI:1931879#hom		0	0
OMIM:116860	MGI:1930618	MGI:5583067#het		0	0
OMIM:116860	MGI:1930618	MGI:5583067#hom		0	0
OMIM:117000	MGI:99659	MGI:5700047#het		0	0
OMIM:117000	MGI:99659	MGI:5700047#hom		0	0
OMIM:117360	MGI:96623	MGI:5766138#het		0	0
OMIM:117360	MGI:96623	MGI:5766138#hom		0	0
OMIM:118210	MGI:108426	MGI:5505909#hom		0	0
OMIM:118400	MGI:1346349	MGI:5548461#hom		0	0
OMIM:119580	MGI:88354	MGI:4432805#het		0
OMIM:119580	MGI:88354	MGI:4432805#hom		0	0
OMIM:119800	MGI:107374	MGI:6140217#hom		0	0
OMIM:121800	MGI:1918957	MGI:5896808#hom		0	0
OMIM:123150	MGI:95522	MGI:5583086#het		0	0
OMIM:123150	MGI:95522	MGI:5583086#hom		0	0
OMIM:123320	MGI:107570	NULL-E1B49CEB3#hom		0	17.32
OMIM:124000	MGI:1914071	MGI:5569046#het		0	0
OMIM:124000	MGI:1914071	MGI:5569046#hom		0	0
OMIM:124200	MGI:88110	MGI:5548918#hom		0	0
OMIM:124480	MGI:109618	MGI:5513747#het		0	0
OMIM:124480	MGI:109618	MGI:5513747#hom		0	0
OMIM:125350	MGI:97801	MGI:5014612#het		0	0
OMIM:125350	MGI:97801	MGI:5014612#hom		0	0
OMIM:125370	MGI:104725	MGI:5548352#het		0	0
OMIM:125400	MGI:1929881	MGI:5529632#het		0	0
OMIM:125400	MGI:1929881	MGI:5529632#hom		0
OMIM:125420	MGI:109172	MGI:5695883#hom		0	0
OMIM:125490	MGI:109172	MGI:5695883#hom		0	0
OMIM:125500	MGI:109172	MGI:5695883#hom		0	0
OMIM:125595	MGI:96688	MGI:5708279#hom		0	0
OMIM:125700	MGI:88121	MGI:5637198#hom		0	0
OMIM:125850	MGI:109128	MGI:5613635#het		0	54.415
OMIM:125851	MGI:1270854	MGI:6149199#hom		0	0
OMIM:125852	MGI:96572	NULL-C0BBDBC6A#hom		0	0
OMIM:125853	MGI:1202879	MGI:4431951#het		0	0
OMIM:125853	MGI:1202879	MGI:4431951#hom		0	0
OMIM:125853	MGI:97488	MGI:5548955#het		0	0
OMIM:125853	MGI:97488	MGI:5548955#hom		0	0
OMIM:125853	MGI:96160	MGI:5561566#het		0	0
OMIM:125853	MGI:96160	MGI:5561566#hom		0	0
OMIM:125853	MGI:99572	MGI:5569085#hom		0	0
OMIM:125853	MGI:1095438	MGI:5575896#het		0	0
OMIM:125853	MGI:1095438	MGI:5575896#hom		0	0
OMIM:125853	MGI:102851	MGI:5587047#hom		0	0
OMIM:125853	MGI:109128	MGI:5613635#het		0	45.35
OMIM:125853	MGI:97747	MGI:5637216#het		0	0
OMIM:125853	MGI:97747	MGI:5637216#hom		0	0
OMIM:125853	MGI:107501	MGI:5695116#het		0	0
OMIM:125853	MGI:1270854	MGI:6149199#hom		0	0
OMIM:126600	MGI:1339998	MGI:5695896#hom		0
OMIM:126700	MGI:88385	MGI:4434438#hom		0	0
OMIM:127400	MGI:1889575	MGI:4432463#hom		0	0
OMIM:127400	MGI:1889575	MGI:5474756#het		0	0
OMIM:127400	MGI:1889575	MGI:5474756#hom		0	0
OMIM:127700	MGI:1914935	MGI:5635054#hom		0	0
OMIM:127750	MGI:1889011	MGI:5692645#hom		0	0
OMIM:127750	MGI:1277151	MGI:6149211#hom		0	0
OMIM:128200	MGI:1916267	MGI:6120738#hom		0	0
OMIM:128235	MGI:88107	MGI:5692876#hom		0	0
OMIM:129490	MGI:1343498	MGI:5548453#hom		0	0
OMIM:130080	MGI:1355313	MGI:5695904#hom		0	0
OMIM:130650	MGI:104564	MGI:5695875#hom		0	0
OMIM:131440	MGI:97531	MGI:5692911#het		0	30.76
OMIM:131440	MGI:97531	MGI:5692911#hom		0	0
OMIM:131760	MGI:96702	MGI:5695976#hom		0	0
OMIM:131760	MGI:96688	MGI:5708279#hom		0	0
OMIM:131800	MGI:96702	MGI:5695976#hom		0	0
OMIM:131800	MGI:96688	MGI:5708279#hom		0	0
OMIM:131900	MGI:96702	MGI:5695976#hom		0	0
OMIM:131900	MGI:96688	MGI:5708279#hom		0	0
OMIM:131960	MGI:96702	MGI:5695976#hom		0	0
OMIM:132600	MGI:88276	MGI:2656734#het		0	0
OMIM:132700	MGI:1921506	NULL-303CA24E3#hom		0	0
OMIM:133200	MGI:95721	MGI:5692890#hom		0	0
OMIM:133239	MGI:2443671	MGI:4432388#hom		0
OMIM:133239	MGI:2443671	MGI:5548818#hom		0	0
OMIM:133239	MGI:94869	MGI:5766182#het		0	0
OMIM:133239	MGI:94869	MGI:5766182#hom		0	0
OMIM:133780	MGI:108520	MGI:5582423#het		0	0
OMIM:133780	MGI:108520	MGI:5582423#hom		0	0
OMIM:135100	MGI:87911	MGI:5548914#het		0	0
OMIM:135100	MGI:87911	MGI:5548914#hom		0	0
OMIM:135700	MGI:109188	MGI:5635226#het		0	0
OMIM:135700	MGI:109188	MGI:5635226#hom		0	0
OMIM:135900	MGI:1926129	MGI:5771994#het		0	0
OMIM:135900	MGI:1926129	MGI:5771994#hom		0	0
OMIM:135900	MGI:1926129	MGI:6156423#hom		0	0
OMIM:136630	MGI:2145977	MGI:4431779#het		0
OMIM:136630	MGI:2145977	MGI:4431779#hom		0	0
OMIM:136880	MGI:97930	MGI:5548969#het		0	0
OMIM:136880	MGI:97930	MGI:5548969#hom		0	0
OMIM:136900	MGI:98754	MGI:5445932#het		0	0
OMIM:137200	MGI:1321133	MGI:4433692#hom		0	0
OMIM:137215	MGI:88354	MGI:4432805#het		0
OMIM:137215	MGI:88354	MGI:4432805#hom		0	0
OMIM:137550	MGI:97376	MGI:5785045#het		0	0
OMIM:137550	MGI:97376	MGI:5785045#hom		0	0
OMIM:137600	MGI:109340	MGI:5760000#hom		0	0
OMIM:137760	MGI:1918898	MGI:4432769#hom		0	0
OMIM:137800	MGI:96413	MGI:5513791#hom		0
OMIM:137800	MGI:98834	MGI:6120822#het		0
OMIM:137800	MGI:98834	MGI:6120822#hom		0	0
OMIM:137940	MGI:103559	MGI:5493275#het		0	0
OMIM:137940	MGI:103559	MGI:5493275#hom		0	11.105
OMIM:138800	MGI:2177178	MGI:5692797#het		0	0
OMIM:138800	MGI:2177178	MGI:5692797#hom		0	0
OMIM:138900	MGI:1347061	MGI:5505632#het		0	0
OMIM:141200	MGI:104688	MGI:5548350#hom		0	49.89
OMIM:142669	MGI:1913679	MGI:6152670#hom		0	0
OMIM:142680	MGI:1314884	MGI:5780574#hom		0	0
OMIM:142945	MGI:98297	MGI:1857796#het		0	0
OMIM:142945	MGI:98297	MGI:5637219#het		0	0
OMIM:142945	MGI:98297	MGI:5637219#hom		0	0
OMIM:143890	MGI:95708	MGI:5472175#het		0	0
OMIM:143890	MGI:99607	MGI:5548975#het		0	0
OMIM:143890	MGI:99607	MGI:5548975#hom		0	0
OMIM:143890	MGI:109536	MGI:5708177#hom		0	0
OMIM:144200	MGI:96696	MGI:5572043#het		0	0
OMIM:144200	MGI:96696	MGI:5572043#hom		0	0
OMIM:144755	MGI:2384851	MGI:5766177#hom		0	0
OMIM:145500	MGI:1098434	MGI:5548396#het		0	0
OMIM:145500	MGI:1098434	MGI:5548396#hom		0	0
OMIM:145500	MGI:3714859	MGI:5605829#hom		0	0
OMIM:145500	MGI:87964	MGI:6156120#hom		0	0
OMIM:145500	MGI:3769707	NULL-4F90816CD#het		0	0
OMIM:145500	MGI:3769707	NULL-4F90816CD#hom		0	0
OMIM:145600	MGI:99659	MGI:5700047#het		0	0
OMIM:145600	MGI:99659	MGI:5700047#hom		0	0
OMIM:145650	MGI:98743	MGI:4432802#hom		0	0
OMIM:145980	MGI:1351351	MGI:5620314#hom		0	0
OMIM:145981	MGI:95766	MGI:5697314#het		0	0
OMIM:146500	MGI:1919133	MGI:5637057#het		0	0
OMIM:146500	MGI:1919133	MGI:5637057#hom		0	0
OMIM:146520	MGI:3505689	MGI:5637180#hom		0	0
OMIM:146800	MGI:96699	MGI:5569081#het		0	0
OMIM:146800	MGI:96699	MGI:5569081#hom		0	0
OMIM:147050	MGI:1351327	MGI:5662431#hom		0
OMIM:147250	MGI:98297	MGI:1857796#het		0	0
OMIM:147250	MGI:98297	MGI:5637219#het		0	0
OMIM:147250	MGI:98297	MGI:5637219#hom		0	0
OMIM:147480	MGI:1859665	MGI:6156424#hom		0	0
OMIM:147891	MGI:102556	MGI:5548329#het		0	0
OMIM:147891	MGI:102556	MGI:5548329#hom		0	0
OMIM:147950	MGI:95522	MGI:5583086#het		0	0
OMIM:147950	MGI:95522	MGI:5583086#hom		0	0
OMIM:148050	MGI:1924337	MGI:5548681#hom		0	0
OMIM:148700	MGI:2664358	MGI:6152470#hom		0	0
OMIM:149730	MGI:1099809	MGI:5548400#hom		0	0
OMIM:150250	MGI:2446089	MGI:5637156#hom		0	0
OMIM:150400	MGI:108071	MGI:5548381#hom		0	0
OMIM:151050	MGI:1276575	MGI:5548417#hom		0	0
OMIM:151623	MGI:98834	MGI:6120822#hom		0	0
OMIM:151660	MGI:96794	MGI:5548950#hom		0	0
OMIM:152700	MGI:103157	MGI:5620311#hom		0
OMIM:152700	MGI:95500	MGI:5812933#hom		0	0
OMIM:153600	MGI:108005	MGI:4434029#hom		0	43.83
OMIM:153800	MGI:109424	MGI:4441732#het		0	0
OMIM:153800	MGI:109424	MGI:4441732#hom		0	0
OMIM:155100	MGI:107717	MGI:4432815#hom		0	0
OMIM:155240	MGI:97383	MGI:5637213#hom		0	0
OMIM:155255	MGI:88276	MGI:2656734#het		0	0
OMIM:155255	MGI:1345643	MGI:5569947#het		0	0
OMIM:155255	MGI:1345643	MGI:5569947#hom		0	0
OMIM:155255	MGI:1095405	MGI:5788664#hom		0	0
OMIM:155310	MGI:104589	MGI:5807486#hom		0
OMIM:155601	MGI:104738	MGI:4460436#hom		0	0
OMIM:155755	MGI:104738	MGI:4460436#hom		0	0
OMIM:156200	MGI:2138934	MGI:5692774#hom		0	0
OMIM:156400	MGI:97801	MGI:5014612#hom		0	0
OMIM:157300	MGI:105923	MGI:5644807#het		0	0
OMIM:157300	MGI:105923	MGI:5644807#hom		0	0
OMIM:157600	MGI:94869	MGI:5766182#het		0	0
OMIM:157600	MGI:94869	MGI:5766182#hom		0	0
OMIM:157800	MGI:1346877	MGI:5548462#het		0	0
OMIM:157800	MGI:1346877	MGI:5548462#hom		0	0
OMIM:158320	MGI:101938	MGI:5692538#het		0	0
OMIM:158320	MGI:101938	MGI:5692538#hom		0	0
OMIM:158580	MGI:1927126	MGI:4942035#hom		0	0
OMIM:158600	MGI:103147	NULL-0A678856F#het		0	34.02
OMIM:160150	MGI:109547	MGI:5708178#het		0	16.67
OMIM:160150	MGI:109547	MGI:5708178#hom		0	0
OMIM:160150	MGI:109547	NULL-76C378055#het		0	0
OMIM:161000	MGI:96688	MGI:5708279#hom		0	0
OMIM:161400	MGI:1202306	MGI:5582427#hom		0	0
OMIM:162091	MGI:1328366	MGI:5609344#hom		0	0
OMIM:162200	MGI:97306	MGI:4364806#hom		0	0
OMIM:162210	MGI:97306	MGI:4364806#het		0
OMIM:162210	MGI:97306	MGI:4364806#hom		0	0
OMIM:162900	MGI:97376	MGI:5785045#het		0	0
OMIM:162900	MGI:97376	MGI:5785045#hom		0	0
OMIM:163200	MGI:97376	MGI:5785045#hom		0	0
OMIM:163500	MGI:97525	MGI:5708282#hom		0	0
OMIM:163500	MGI:97525	NULL-79D0BDC2E#hom		0	0
OMIM:165800	MGI:99602	MGI:6120825#het		0	0
OMIM:165800	MGI:99602	MGI:6120825#hom		0	0
OMIM:166250	MGI:95522	MGI:5583086#het		0	0
OMIM:166250	MGI:95522	MGI:5583086#hom		0	0
OMIM:166710	MGI:88468	MGI:5575901#hom		0	0
OMIM:166710	MGI:1353470	NULL-2B070656D#hom		0	0
OMIM:166780	MGI:109344	MGI:5805682#hom		0	0
OMIM:167000	MGI:88276	MGI:2656734#het		0	0
OMIM:167000	MGI:88354	MGI:4432805#het		0
OMIM:167000	MGI:88354	MGI:4432805#hom		0	0
OMIM:167210	MGI:96691	MGI:5501220#het		0	0
OMIM:167800	MGI:98839	MGI:5692918#hom		0	0
OMIM:167870	MGI:88470	MGI:5637202#het		0	0
OMIM:167870	MGI:88470	MGI:5637202#hom		0	0
OMIM:168300	MGI:98250	MGI:5548971#het		0	0
OMIM:168300	MGI:98250	MGI:5548971#hom		0	0
OMIM:168605	MGI:107745	MGI:4432339#het		0	0
OMIM:168605	MGI:107745	MGI:4432339#hom		0	0
OMIM:169100	MGI:104672	MGI:5635165#het		0	0
OMIM:169100	MGI:104672	MGI:5635165#hom		0	0
OMIM:170100	MGI:97542	MGI:6120820#hom		0	15.9
OMIM:170400	MGI:88294	MGI:5494476#het		0	0
OMIM:170400	MGI:88294	MGI:5494476#hom		0	0
OMIM:170500	MGI:98250	MGI:5548971#het		0	0
OMIM:170500	MGI:98250	MGI:5548971#hom		0	0
OMIM:171300	MGI:1914930	MGI:5548548#hom		0	0
OMIM:172700	MGI:1202717	MGI:5515627#het		0	0
OMIM:172700	MGI:1202717	MGI:5515627#hom		0	0
OMIM:172700	MGI:97180	MGI:5615650#hom		0	31.965
OMIM:172800	MGI:1096393	MGI:5582425#het		0	0
OMIM:172800	MGI:1096393	MGI:5582425#hom		0	50.74
OMIM:173100	MGI:95707	MGI:5569080#het		0	0
OMIM:173100	MGI:95707	MGI:5569080#hom		0	0
OMIM:173900	MGI:97603	MGI:5637215#het		0	0
OMIM:173900	MGI:97603	MGI:5637215#hom		0	0
OMIM:174050	MGI:107877	MGI:5705869#het		0	0
OMIM:174050	MGI:107877	MGI:5705869#hom		0	0
OMIM:174300	MGI:1915247	MGI:5620213#het		0	0
OMIM:174300	MGI:1915247	MGI:5620213#hom		0	0
OMIM:175900	MGI:107624	MGI:5754606#hom		0	0
OMIM:176000	MGI:96112	MGI:5642364#het		0	0
OMIM:176000	MGI:96112	MGI:5642364#hom		0	0
OMIM:176670	MGI:96794	MGI:5548950#hom		0	0
OMIM:176807	MGI:88354	MGI:4432805#het		0
OMIM:176807	MGI:88354	MGI:4432805#hom		0	0
OMIM:176807	MGI:1355321	MGI:5521536#hom		0	0
OMIM:177200	MGI:104696	MGI:5548351#het		0	0
OMIM:177200	MGI:104696	MGI:5548351#hom		0	0
OMIM:177650	MGI:106096	MGI:5445673#het		0	0
OMIM:177650	MGI:106096	MGI:5445673#hom		0	0
OMIM:177900	MGI:95917	MGI:4420089#hom		0	0
OMIM:177900	MGI:95929	NULL-6EC0BEDF5#hom		0
OMIM:179850	MGI:96702	MGI:5695976#hom		0	0
OMIM:180104	MGI:2157166	MGI:5708236#hom		0	0
OMIM:180295	MGI:2177178	MGI:5692797#het		0	0
OMIM:180295	MGI:2177178	MGI:5692797#hom		0	0
OMIM:180300	MGI:1340031	MGI:5286210#hom		0	0
OMIM:180300	MGI:1353479	MGI:6120715#hom		0	0
OMIM:180500	MGI:109340	MGI:5760000#hom		0	0
OMIM:180550	MGI:109340	MGI:5760000#hom		0	0
OMIM:180920	MGI:1099809	MGI:5548400#het		0	0
OMIM:180920	MGI:1099809	MGI:5548400#hom		0	0
OMIM:181350	MGI:96794	MGI:5548950#hom		0	0
OMIM:181500	MGI:1923011	MGI:4419740#hom		0
OMIM:181500	MGI:88470	MGI:5637202#het		0	0
OMIM:181500	MGI:88470	MGI:5637202#hom		0	0
OMIM:181500	MGI:2136886	MGI:5708234#hom		0
OMIM:182601	MGI:1858896	MGI:5605769#hom		0	0
OMIM:182940	MGI:2135272	MGI:1857642#het		0	0
OMIM:182940	MGI:2159344	MGI:4365105#het		0
OMIM:182940	MGI:2159344	MGI:4365105#hom		0	0
OMIM:184450	MGI:1336993	MGI:4362509#hom		0	0
OMIM:184450	MGI:1336993	MGI:5548434#het		0	0
OMIM:184450	MGI:1336993	MGI:5548434#hom		0	0
OMIM:184450	MGI:1336993	MGI:5638898#het		0	0
OMIM:184450	MGI:1336993	MGI:5638898#hom		0	0
OMIM:184450	MGI:1336993	MGI:6158468#hom		0	0
OMIM:184450	MGI:1336993	MGI:6257699#hom		0	0
OMIM:184500	MGI:96691	MGI:5501220#het		0	0
OMIM:184840	MGI:88447	MGI:5692880#het		0	0
OMIM:186550	MGI:107374	MGI:6140217#hom		0	0
OMIM:187900	MGI:1276578	MGI:5636937#hom		0	0
OMIM:187950	MGI:101875	MGI:5548323#hom		0	0
OMIM:188030	MGI:95500	MGI:5812933#hom		0	0
OMIM:188050	MGI:1921395	MGI:5569954#het		0	0
OMIM:188050	MGI:1921395	MGI:5569954#hom		0	0
OMIM:188050	MGI:88380	MGI:5637201#het		0	0
OMIM:188050	MGI:88380	MGI:5637201#hom		0	0
OMIM:188470	MGI:97376	MGI:5785045#het		0	0
OMIM:188470	MGI:97376	MGI:5785045#hom		0	0
OMIM:188580	MGI:88294	MGI:5494476#het		0	0
OMIM:189500	MGI:97168	MGI:5463966#het		0	0
OMIM:190350	MGI:1927616	MGI:6153694#hom		0	0
OMIM:190351	MGI:1927616	MGI:6153694#hom		0	0
OMIM:190440	MGI:95522	MGI:5583086#het		0	0
OMIM:190440	MGI:95522	MGI:5583086#hom		0	0
OMIM:191480	MGI:1338891	MGI:5793070#hom		0	0
OMIM:191830	MGI:109442	MGI:5509056#het		0	0
OMIM:191830	MGI:109442	MGI:5509056#hom		0	0
OMIM:192600	MGI:107570	NULL-E1B49CEB3#hom		0	0
OMIM:193230	MGI:3781032	MGI:5638575#hom		0	0
OMIM:193235	MGI:1100859	MGI:4436604#hom		0	0
OMIM:193520	MGI:97306	MGI:4364806#het		0
OMIM:193520	MGI:97306	MGI:4364806#hom		0	0
OMIM:200110	MGI:104685	MGI:5548349#hom		0	0
OMIM:200950	MGI:87882	MGI:4431704#hom		0	0
OMIM:201000	MGI:99833	MGI:5695135#het		0	12.8
OMIM:201000	MGI:99833	MGI:5695135#hom		0	0
OMIM:201100	MGI:1919277	MGI:5582434#hom		0	0
OMIM:201450	MGI:87867	MGI:5637194#hom		0	0
OMIM:201910	MGI:88591	MGI:6156596#het		0	0
OMIM:201910	MGI:88591	MGI:6156596#hom		0	0
OMIM:202300	MGI:98834	MGI:6120822#het		0
OMIM:202300	MGI:98834	MGI:6120822#hom		0	0
OMIM:202400	MGI:99501	MGI:5707443#het		0	0
OMIM:202400	MGI:99501	MGI:5707443#hom		0	0
OMIM:203650	MGI:107189	MGI:5548370#hom		0	0
OMIM:203740	MGI:1098267	MGI:4939737#het		0	37.545
OMIM:203740	MGI:1098267	MGI:4939737#hom		0	0
OMIM:203800	MGI:1934606	MGI:5796935#het		0	0
OMIM:203800	MGI:1934606	MGI:5796935#hom		0	23.105
OMIM:204300	MGI:2159324	MGI:5513756#hom		0	0
OMIM:204650	MGI:1333772	MGI:5754597#hom		0
OMIM:205400	MGI:99607	MGI:5548975#het		0	0
OMIM:205400	MGI:99607	MGI:5548975#hom		0	0
OMIM:205950	MGI:2384782	MGI:4431760#het		0	0
OMIM:206200	MGI:1919003	MGI:6120748#hom		0	0
OMIM:206700	MGI:96623	MGI:5766138#het		0	0
OMIM:206700	MGI:96623	MGI:5766138#hom		0	0
OMIM:206920	MGI:1929878	MGI:5548713#het		0	0
OMIM:208085	MGI:2446237	MGI:4431968#hom		0	0
OMIM:208150	MGI:99422	MGI:5637222#het		0	11.945
OMIM:208920	MGI:1913658	MGI:5634963#hom		0	0
OMIM:209300	MGI:98821	MGI:6156165#hom		0	0
OMIM:209885	MGI:104685	MGI:5548349#hom		0	0
OMIM:210210	MGI:1925288	MGI:5817349#hom		0	0
OMIM:210600	MGI:108028	MGI:5471285#het		0	0
OMIM:210600	MGI:108028	MGI:5471285#hom		0	0
OMIM:210750	MGI:2447362	MGI:5637159#het		0	0
OMIM:210750	MGI:2447362	MGI:5637159#hom		0	0
OMIM:211180	MGI:1315195	MGI:5616355#hom		0	0
OMIM:211400	MGI:104696	MGI:5548351#het		0	0
OMIM:211400	MGI:104696	MGI:5548351#hom		0	0
OMIM:211500	MGI:1916948	MGI:4363008#het		0	0
OMIM:211500	MGI:1916948	MGI:4363008#hom		0	0
OMIM:211530	MGI:1916948	MGI:4363008#het		0	0
OMIM:211530	MGI:1916948	MGI:4363008#hom		0	0
OMIM:211600	MGI:1859665	MGI:6156424#hom		0	0
OMIM:211980	MGI:2443671	MGI:4432388#hom		0
OMIM:211980	MGI:95294	MGI:4433235#het		0	0
OMIM:211980	MGI:2443671	MGI:5548818#hom		0	0
OMIM:211980	MGI:1346878	MGI:5558152#hom		0
OMIM:211980	MGI:1920949	MGI:5694177#hom		0	0
OMIM:212065	MGI:1859214	MGI:5605770#hom		0	0
OMIM:212070	MGI:2135874	MGI:5661930#hom		0	0
OMIM:212112	MGI:96794	MGI:5548950#hom		0	0
OMIM:212138	MGI:1928738	MGI:4431570#hom		0	0
OMIM:212140	MGI:1329012	MGI:6257441#hom		0	0
OMIM:212500	MGI:2385045	MGI:6257680#hom		0	0
OMIM:213600	MGI:97851	MGI:4431725#het		0	0
OMIM:213600	MGI:97851	MGI:5548966#het		0	0
OMIM:213600	MGI:97851	MGI:5548966#hom		0	0
OMIM:214350	MGI:1919638	MGI:4442055#het		0
OMIM:215150	MGI:88447	MGI:5692880#het		0	0
OMIM:215600	MGI:96705	MGI:5612829#hom		0	0
OMIM:216360	MGI:1920563	MGI:4432510#hom		0	0
OMIM:216900	MGI:1341818	MGI:5695897#het		0	0
OMIM:216900	MGI:1341818	MGI:5695897#hom		0	0
OMIM:217800	MGI:1931825	MGI:5637102#hom		0	0
OMIM:218330	MGI:1932386	MGI:4432086#het		0	31.475
OMIM:218340	MGI:1315201	MGI:5635156#het		0	0
OMIM:218340	MGI:1315201	MGI:5635156#hom		0	0
OMIM:218600	MGI:1931028	MGI:5548719#hom		0	0
OMIM:219150	MGI:1888908	MGI:4363671#hom		0	0
OMIM:219500	MGI:1339968	MGI:5614698#hom		0	0
OMIM:219700	MGI:95500	MGI:5812933#hom		0	0
OMIM:219730	MGI:2679260	MGI:4818586#het		0	0
OMIM:219730	MGI:2679260	MGI:4818586#hom		0	0
OMIM:220110	MGI:106362	MGI:4363778#hom		0	0
OMIM:220110	MGI:1913609	MGI:5754593#het		0	0
OMIM:220110	MGI:1913609	MGI:5754593#hom		0	0
OMIM:220110	MGI:107460	MGI:6156449#hom		0	0
OMIM:220111	MGI:1919666	MGI:4363281#hom		0	0
OMIM:220120	MGI:2444085	MGI:5817225#hom		0	0
OMIM:220210	MGI:2146110	MGI:4435153#het		0	0
OMIM:220290	MGI:95721	MGI:5692890#hom		0	0
OMIM:222700	MGI:1337120	MGI:6257790#hom		0	0
OMIM:222730	MGI:105083	MGI:5529617#hom		0	0
OMIM:223900	MGI:1914544	MGI:4362242#hom		0	0
OMIM:224120	MGI:1916218	MGI:5572030#hom		0	0
OMIM:224230	MGI:1913431	MGI:5750473#het		0	0
OMIM:224230	MGI:1913431	MGI:5750473#hom		0	0
OMIM:224690	MGI:1328337	MGI:4847686#hom		0	0
OMIM:224690	MGI:1328337	MGI:5515783#hom		0	0
OMIM:224750	MGI:108071	MGI:5548381#hom		0	0
OMIM:224900	MGI:1343498	MGI:5548453#hom		0	0
OMIM:225100	MGI:2389008	MGI:5795948#hom		0	0
OMIM:225200	MGI:2389008	MGI:5795948#hom		0	0
OMIM:225300	MGI:108061	MGI:5582422#hom		0	0
OMIM:226400	MGI:1098686	MGI:4434247#hom		0	0
OMIM:226990	MGI:96395	MGI:5446132#hom		0	16.75
OMIM:227260	MGI:104685	MGI:5548349#het		0	0
OMIM:227260	MGI:104685	MGI:5548349#hom		0	0
OMIM:227500	MGI:109325	MGI:5636916#het		0	0
OMIM:227500	MGI:109325	MGI:5636916#hom		0	0
OMIM:227600	MGI:103107	MGI:5548338#het		0	0
OMIM:227600	MGI:103107	MGI:5548338#hom		0	0
OMIM:227810	MGI:1095438	MGI:5575896#het		0	0
OMIM:227810	MGI:1095438	MGI:5575896#hom		0	0
OMIM:228550	MGI:97531	MGI:5692911#het		0	0
OMIM:228550	MGI:97531	MGI:5692911#hom		0	0
OMIM:228960	MGI:3027157	MGI:4840572#hom		0	49.97
OMIM:229300	MGI:1096879	MGI:5571595#het		0	0
OMIM:229300	MGI:1096879	MGI:5571595#hom		0	0
OMIM:229600	MGI:87995	MGI:5606345#hom		0	0
OMIM:230450	MGI:104990	MGI:4432329#hom		0
OMIM:231670	MGI:104541	MGI:5692549#het		0	0
OMIM:231680	MGI:106100	MGI:5701718#het		0	28.055
OMIM:232400	MGI:1924809	MGI:5548686#hom		0	61.095
OMIM:232500	MGI:1921435	MGI:4364560#hom		0	0
OMIM:236500	MGI:1921357	MGI:6156491#hom		0	0
OMIM:236600	MGI:1915589	NULL-387FB49D6#hom		0	0
OMIM:236730	MGI:2685814	MGI:5749801#het		0	0
OMIM:236730	MGI:2685814	MGI:5749801#hom		0	0
OMIM:237300	MGI:891996	MGI:6144263#hom		0	0
OMIM:238970	MGI:1342274	MGI:5636973#het		0	0
OMIM:238970	MGI:1342274	MGI:5636973#hom		0	0
OMIM:239200	MGI:1351351	MGI:5620314#het		0	0
OMIM:239200	MGI:1351351	MGI:5620314#hom		0	0
OMIM:239500	MGI:97770	MGI:5548961#hom		0	0
OMIM:240300	MGI:1338803	MGI:5766149#hom		0	0
OMIM:241410	MGI:1917680	MGI:5588279#het		0	46.665
OMIM:241410	MGI:1917680	MGI:5588279#hom		0	0
OMIM:241520	MGI:94910	MGI:5708272#hom		0	0
OMIM:241600	MGI:88127	MGI:5692877#het		0	0
OMIM:241600	MGI:88127	MGI:5692877#hom		0	0
OMIM:243400	MGI:97279	MGI:5505902#hom		0
OMIM:243500	MGI:1929242	MGI:5548705#het		0	0
OMIM:243500	MGI:1929242	MGI:5548705#hom		0	0
OMIM:244460	MGI:1917680	MGI:5588279#het		0	45.78
OMIM:244460	MGI:1917680	MGI:5588279#hom		0	0
OMIM:245348	MGI:2385311	MGI:5788343#hom		0	0
OMIM:245349	MGI:1351627	MGI:5613640#hom		0	0
OMIM:245400	MGI:1927234	MGI:6257584#hom		0	0
OMIM:246700	MGI:1913647	MGI:4432515#hom		0	0
OMIM:247100	MGI:103060	MGI:5692542#het		0	0
OMIM:247100	MGI:103060	MGI:5692542#hom		0	0
OMIM:248190	MGI:3033992	MGI:5507837#het		0	0
OMIM:248190	MGI:3033992	MGI:5507837#hom		0	30.52
OMIM:248200	MGI:109424	MGI:4441732#het		0	0
OMIM:248200	MGI:109424	MGI:4441732#hom		0	0
OMIM:248250	MGI:2148742	MGI:4364889#hom		0	35.32
OMIM:248370	MGI:96794	MGI:5548950#hom		0	0
OMIM:248390	MGI:103288	MGI:5901842#hom		0	0
OMIM:248600	MGI:88137	MGI:5825325#het		0	0
OMIM:248600	MGI:88137	MGI:5825325#hom		0	0
OMIM:248600	MGI:107701	MGI:6156450#het		0	0
OMIM:249000	MGI:3584243	MGI:4433029#hom		0	0
OMIM:249400	MGI:97376	MGI:5785045#het		0	0
OMIM:249400	MGI:97376	MGI:5785045#hom		0	0
OMIM:250220	MGI:104767	MGI:5708166#hom		0	0
OMIM:250410	MGI:1914535	MGI:5474764#hom		0	0
OMIM:250800	MGI:94893	MGI:5471295#het		0	0
OMIM:250800	MGI:94893	MGI:5471295#hom		0	0
OMIM:250950	MGI:1338011	MGI:6156458#hom		0	0
OMIM:251200	MGI:2443308	MGI:4431685#hom		0	0
OMIM:251230	MGI:106341	MGI:5700038#het		0	0
OMIM:251230	MGI:106341	MGI:5700038#hom		0	0
OMIM:251280	MGI:1855700	NULL-82FE0A19D#hom		0	0
OMIM:251450	MGI:1923275	MGI:5612825#hom		0	0
OMIM:251750	MGI:99502	MGI:5635878#hom		0	0
OMIM:252011	MGI:1914195	MGI:5498775#hom		0	0
OMIM:252011	MGI:1915582	MGI:5751877#het		0	0
OMIM:252011	MGI:1915582	MGI:5751877#hom		0	0
OMIM:252160	MGI:1336894	MGI:5548433#hom		0	0
OMIM:253270	MGI:894646	MGI:5817955#hom		0	0
OMIM:253290	MGI:87885	MGI:5548913#hom		0	0
OMIM:254300	MGI:3584043	MGI:5582445#hom		0	0
OMIM:254600	MGI:97137	MGI:5548953#het		0	0
OMIM:254600	MGI:97137	MGI:5548953#hom		0	0
OMIM:255110	MGI:109176	MGI:5636913#het		0	0
OMIM:255110	MGI:109176	MGI:5636913#hom		0	0
OMIM:255200	MGI:108092	NULL-2B53863ED#hom		0
OMIM:255200	MGI:108092	NULL-7C0538B17#het		0	0
OMIM:255320	MGI:99659	MGI:5700047#het		0	0
OMIM:255320	MGI:99659	MGI:5700047#hom		0	0
OMIM:256000	MGI:1914195	MGI:5498775#hom		0	0
OMIM:256000	MGI:1914071	MGI:5569046#het		0	0
OMIM:256000	MGI:1914071	MGI:5569046#hom		0	0
OMIM:256000	MGI:1920112	MGI:5695926#hom		0	0
OMIM:256100	MGI:1858233	MGI:5695906#hom		0	0
OMIM:256520	MGI:1355330	MGI:6120719#het		0	0
OMIM:256600	MGI:1859152	MGI:6209669#hom		0	0
OMIM:256800	MGI:97383	MGI:5637213#hom		0	0
OMIM:256840	MGI:107185	MGI:6156448#hom		0	0
OMIM:257220	MGI:1097712	MGI:5636924#hom		0	0
OMIM:257920	MGI:88492	MGI:5544601#het		0	0
OMIM:258100	MGI:98227	MGI:4433619#hom		0	0
OMIM:258315	MGI:1346322	MGI:4453713#hom		0
OMIM:258860	MGI:1914840	MGI:5812886#het		0	0
OMIM:258860	MGI:1914840	MGI:5812886#hom		0	0
OMIM:259450	MGI:104769	MGI:5432211#het		0	0
OMIM:259500	MGI:1355321	MGI:5521536#hom		0	0
OMIM:259500	MGI:98834	MGI:6120822#het		0
OMIM:259500	MGI:98834	MGI:6120822#hom		0	20.12
OMIM:260005	MGI:1922725	MGI:5548658#hom		0	0
OMIM:260300	MGI:1917004	MGI:4842259#hom		0	0
OMIM:260350	MGI:98834	MGI:6120822#het		0
OMIM:260350	MGI:98834	MGI:6120822#hom		0	0
OMIM:260370	MGI:102851	MGI:5587047#hom		0	0
OMIM:260500	MGI:98834	MGI:6120822#het		0
OMIM:260500	MGI:98834	MGI:6120822#hom		0	27.96
OMIM:260800	MGI:1915130	MGI:5692681#hom		0	0
OMIM:260920	MGI:107624	MGI:5754606#het		0	0
OMIM:260920	MGI:107624	MGI:5754606#hom		0	0
OMIM:261100	MGI:1931256	MGI:5616362#het		0	0
OMIM:261100	MGI:1931256	MGI:5616362#hom		0	0
OMIM:261640	MGI:1338783	MGI:6154658#hom		0	0
OMIM:261750	MGI:97578	MGI:5901846#het		0
OMIM:261750	MGI:97578	MGI:5901846#hom		0	0
OMIM:262000	MGI:1914071	MGI:5569046#het		0	0
OMIM:262000	MGI:1914071	MGI:5569046#hom		0	0
OMIM:262400	MGI:95707	MGI:5569080#het		0	0
OMIM:262500	MGI:95708	MGI:5472175#het		0	0
OMIM:262650	MGI:95707	MGI:5569080#het		0	0
OMIM:262650	MGI:95707	MGI:5569080#hom		0	0
OMIM:262890	MGI:2145890	MGI:5754582#hom		0	0
OMIM:263210	MGI:1924753	MGI:5823410#hom		0	0
OMIM:263570	MGI:1921435	MGI:4364560#hom		0	0
OMIM:263650	MGI:1919638	MGI:4442055#het		0
OMIM:263750	MGI:1928378	MGI:5548703#hom		0	0
OMIM:264350	MGI:104696	MGI:5548351#het		0	0
OMIM:264350	MGI:104696	MGI:5548351#hom		0	0
OMIM:266150	MGI:97520	MGI:5548959#het		0	0
OMIM:266150	MGI:97520	MGI:5548959#hom		0	0
OMIM:266280	MGI:1931028	MGI:5548719#het		0	0
OMIM:266280	MGI:1931028	MGI:5548719#hom		0	0
OMIM:266500	MGI:891978	MGI:5605835#hom		0	13.285
OMIM:266900	MGI:1858233	MGI:5695906#hom		0	0
OMIM:266920	MGI:2146906	MGI:4363217#het		0	0
OMIM:266920	MGI:2146906	MGI:4363217#hom		0	0
OMIM:267300	MGI:103285	MGI:5569034#hom		0	0
OMIM:267430	MGI:87874	MGI:5708267#het		0	0
OMIM:267430	MGI:87874	MGI:5708267#hom		0	0
OMIM:267750	MGI:88451	MGI:5445917#het		0	0
OMIM:268220	MGI:97491	MGI:5505636#het		0	0
OMIM:268220	MGI:97491	MGI:5505636#hom		0	0
OMIM:268220	MGI:1890077	MGI:5630066#het		0	0
OMIM:268220	MGI:1890077	MGI:5630066#hom		0	0
OMIM:268400	MGI:1931028	MGI:5548719#hom		0	0
OMIM:269150	MGI:1933199	MGI:5548727#het		0	0
OMIM:269150	MGI:1933199	MGI:5548727#hom		0	0
OMIM:269160	MGI:98297	MGI:1857796#het		0	0
OMIM:269160	MGI:98297	MGI:5637219#het		0	0
OMIM:269160	MGI:98297	MGI:5637219#hom		0	0
OMIM:269250	MGI:2140361	MGI:5692775#het		0	0
OMIM:269400	MGI:1916925	MGI:5829376#hom		0	0
OMIM:270100	MGI:97359	MGI:2180793#het		0	0
OMIM:270100	MGI:97359	MGI:6120819#het		0	0
OMIM:270100	MGI:97359	MGI:6120819#hom		0	0
OMIM:270300	MGI:3505689	MGI:5637180#hom		0	0
OMIM:270685	MGI:1298392	MGI:6120702#hom		0	0
OMIM:270960	MGI:109542	MGI:5494477#hom		0	0
OMIM:271640	MGI:2152819	MGI:5754562#het		0	0
OMIM:271640	MGI:2152819	MGI:5754562#hom		0	0
OMIM:271900	MGI:87914	MGI:5614710#hom		0	0
OMIM:271930	MGI:1351500	MGI:5692631#hom		0	0
OMIM:272200	MGI:1889844	MGI:5708195#hom		0	0
OMIM:272460	MGI:2446089	MGI:5637156#hom		0	0
OMIM:273395	MGI:98955	MGI:4455951#hom		0	0
OMIM:273900	MGI:1346327	MGI:5548460#hom		0	47.33
OMIM:274150	MGI:2685556	MGI:5548873#hom		0	0
OMIM:274300	MGI:98743	MGI:4432802#hom		0	0
OMIM:274400	MGI:2149330	MGI:5614611#hom		0	32.29
OMIM:274900	MGI:1914061	MGI:5637016#hom		0	0
OMIM:275120	MGI:98823	MGI:5755093#hom		0	20.26
OMIM:275900	MGI:2139806	MGI:5548741#hom		0	0
OMIM:276300	MGI:101938	MGI:5692538#het		0	0
OMIM:276300	MGI:101938	MGI:5692538#hom		0	23.71
OMIM:276600	MGI:98487	MGI:5904323#hom		0	0
OMIM:276900	MGI:104510	MGI:3511858#hom		0	0
OMIM:277170	MGI:1920942	MGI:5754571#hom		0	0
OMIM:277380	MGI:1915671	MGI:5513795#hom		0	0
OMIM:277400	MGI:1914346	MGI:5766143#hom		0	0
OMIM:277590	MGI:107940	MGI:4432638#het		0	0
OMIM:278150	MGI:1914418	MGI:5471392#het		0	0
OMIM:278150	MGI:1914418	MGI:5471392#hom		0	0
OMIM:278780	MGI:103582	MGI:5636892#hom		0	0
OMIM:280000	MGI:2681271	MGI:5637168#hom		0	0
OMIM:300018	MGI:1352460	MGI:6153726#hem		0	0
OMIM:300071	MGI:1859639	MGI:5708191#hem		0	0
OMIM:300100	MGI:1349215	MGI:4433571#hem		0	0
OMIM:300106	MGI:88158	MGI:5701726#hom		0	0
OMIM:300238	MGI:1343044	MGI:5558151#hem		0	0
OMIM:300263	MGI:2444341	MGI:6153728#hem		0	0
OMIM:300280	MGI:1298387	MGI:4433852#hom		0	0
OMIM:300323	MGI:96217	MGI:4435169#hem		0	0
OMIM:300387	MGI:1354713	MGI:4431605#hem		0	0
OMIM:300387	MGI:1354713	MGI:4431605#het		0	0
OMIM:300387	MGI:1354713	MGI:4431605#hom		0	0
OMIM:300425	MGI:2444609	MGI:6156147#hem		0	0
OMIM:300425	MGI:2444609	MGI:6156147#hom		0	0
OMIM:300434	MGI:2685570	MGI:5766139#hem		0	0
OMIM:300434	MGI:2685570	MGI:5766139#hom		0	34.98
OMIM:300476	MGI:1859639	MGI:5708191#hem		0	0
OMIM:300494	MGI:2444609	MGI:6156147#hem		0	0
OMIM:300494	MGI:2444609	MGI:6156147#hom		0	0
OMIM:300523	MGI:1203732	MGI:4364794#hem		0	0
OMIM:300523	MGI:1203732	MGI:4364794#hom		0	0
OMIM:300534	MGI:99781	NULL-74BAA495D#hem		0	0
OMIM:300600	MGI:1859639	MGI:5708191#hem		0	0
OMIM:300635	MGI:107572	MGI:4435758#hom		0	42.01
OMIM:300645	MGI:88574	MGI:5548926#hom		0	0
OMIM:300661	MGI:97775	MGI:5548962#hem		0	0
OMIM:300672	MGI:1278336	NULL-99BEB4F23#het		0	0
OMIM:300695	MGI:1298387	MGI:4433852#hom		0	0
OMIM:300696	MGI:1298387	MGI:4433852#hom		0	0
OMIM:300707	MGI:1916359	MGI:5708212#hom		0	0
OMIM:300717	MGI:1298387	MGI:4433852#hom		0	0
OMIM:300718	MGI:1298387	MGI:4433852#hom		0	0
OMIM:300755	MGI:88216	MGI:4434935#hem		0	22.85
OMIM:300758	MGI:3045303	MGI:5766132#hem		0	0
OMIM:300758	MGI:3045303	MGI:5766132#hom		0	0
OMIM:300842	MGI:103569	MGI:5558150#hem		0	0
OMIM:300842	MGI:103569	MGI:5558150#hom		0	0
OMIM:300850	MGI:1888986	MGI:4441739#hem		0
OMIM:300855	MGI:1915255	MGI:6152521#hom		0	0
OMIM:300860	MGI:102959	MGI:5488492#het		0	0
OMIM:300894	MGI:1859606	MGI:5779851#hem		0	0
OMIM:300894	MGI:1859606	MGI:5779851#hom		0
OMIM:300910	MGI:104807	MGI:4451991#hem		0	0
OMIM:300928	MGI:1344333	MGI:5548454#hem		0	0
OMIM:300943	MGI:2685211	MGI:5699603#hem		0	0
OMIM:300943	MGI:2685211	MGI:5699603#hom		0	0
OMIM:300988	MGI:97167	MGI:5632533#het		0	0
OMIM:300989	MGI:88158	MGI:5701726#hom		0	0
OMIM:301008	MGI:2661175	MGI:5763463#hem		0
OMIM:301835	MGI:97775	MGI:5548962#hem		0	0
OMIM:301900	MGI:1918248	MGI:5548606#hem		0	0
OMIM:302200	MGI:2684894	MGI:5754996#hem		0	0
OMIM:302200	MGI:2684894	MGI:5754996#hom		0	0
OMIM:302350	MGI:2684894	MGI:5754996#hom		0	20.91
OMIM:302905	MGI:2389465	MGI:5468965#het		0	0
OMIM:302905	MGI:2389465	MGI:5468965#hom		0	0
OMIM:303400	MGI:2389465	MGI:5468965#het		0	0
OMIM:303400	MGI:2389465	MGI:5468965#hom		0	0
OMIM:304500	MGI:97775	MGI:5548962#hem		0	0
OMIM:305400	MGI:104566	MGI:6156442#hem		0	0
OMIM:306000	MGI:97577	MGI:5635263#het		0	0
OMIM:307200	MGI:88216	MGI:4434935#hem		0	22.235
OMIM:309300	MGI:1933172	MGI:5749864#hom		0	0
OMIM:309549	MGI:1859648	MGI:5548495#hem		0	0
OMIM:309549	MGI:1859648	MGI:5548495#hom		0	0
OMIM:309800	MGI:1915255	MGI:6152521#hom		0	0
OMIM:311070	MGI:97775	MGI:5548962#hem		0	0
OMIM:313400	MGI:1913476	MGI:5548516#hem		0
OMIM:313400	MGI:1913476	MGI:5548516#hom		0	0
OMIM:600002	MGI:97801	MGI:5014612#hom		0	0
OMIM:600060	MGI:104510	MGI:3511858#hom		0	0
OMIM:600138	MGI:1916238	MGI:4432954#het		0	0
OMIM:600138	MGI:1916238	MGI:4432954#hom		0	0
OMIM:600145	MGI:2159344	MGI:4365105#het		0
OMIM:600145	MGI:2159344	MGI:4365105#hom		0	0
OMIM:600195	MGI:98664	NULL-97A644CE1#het		0	0
OMIM:600195	MGI:98664	NULL-97A644CE1#hom		0	0
OMIM:600204	MGI:88466	MGI:5692882#het		0	0
OMIM:600224	MGI:1313261	MGI:5636946#het		0	0
OMIM:600224	MGI:1313261	MGI:5636946#hom		0	0
OMIM:600274	MGI:1202717	MGI:5515627#het		0	0
OMIM:600274	MGI:1202717	MGI:5515627#hom		0	0
OMIM:600274	MGI:97180	MGI:5615650#hom		0	32.19
OMIM:600316	MGI:1261811	MGI:4431637#hom		0	0
OMIM:600363	MGI:2442058	MGI:4363744#hom		0	0
OMIM:600373	MGI:1921392	MGI:5692729#het		0	20.775
OMIM:600373	MGI:1921392	MGI:5692729#hom		0	0
OMIM:600625	MGI:88180	MGI:5699604#hom		0	0
OMIM:600627	MGI:1928486	MGI:5696916#het		0	0
OMIM:600627	MGI:1928486	MGI:5696916#hom		0	0
OMIM:600649	MGI:109176	MGI:5636913#hom		0	0
OMIM:600775	MGI:109637	MGI:5708181#hom		0	0
OMIM:600791	MGI:1194504	MGI:5692590#het		0	0
OMIM:600791	MGI:1194504	MGI:5692590#hom		0	0
OMIM:600794	MGI:1298392	MGI:6120702#hom		0	0
OMIM:600794	MGI:2449057	MGI:6156586#hom		0	0
OMIM:600803	MGI:97569	MGI:1857236#hom		0	0
OMIM:600807	MGI:95917	MGI:4420089#hom		0	0
OMIM:600807	MGI:96541	MGI:5569965#hom		0	0
OMIM:600807	MGI:1351327	MGI:5662431#hom		0
OMIM:600807	MGI:95929	NULL-6EC0BEDF5#hom		0
OMIM:600850	MGI:97770	MGI:5548961#hom		0	0
OMIM:600852	MGI:1096574	MGI:5548394#het		0	0
OMIM:600852	MGI:1096574	MGI:5548394#hom		0	0
OMIM:600886	MGI:95589	MGI:6156131#hom		0	22.485
OMIM:600955	MGI:97511	MGI:5548957#het		0	0
OMIM:600955	MGI:97511	MGI:5548957#hom		0	0
OMIM:600974	MGI:2151016	NULL-9758733D0#het		0	0
OMIM:600996	MGI:99685	MGI:5637225#het		0	0
OMIM:600996	MGI:99685	MGI:5637225#hom		0	0
OMIM:601001	MGI:96702	MGI:5695976#hom		0	0
OMIM:601001	MGI:96688	MGI:5708279#hom		0	0
OMIM:601003	MGI:105058	MGI:5692558#hom		0	0
OMIM:601067	MGI:1890219	MGI:5775000#hom		0	0
OMIM:601067	MGI:1891428	MGI:6153753#hom		0	0
OMIM:601104	MGI:97180	MGI:5615650#hom		0	21.465
OMIM:601152	MGI:2442230	MGI:5692821#hom		0	0
OMIM:601162	MGI:1888908	MGI:4363671#het		0
OMIM:601162	MGI:1888908	MGI:4363671#hom		0	0
OMIM:601198	MGI:1351351	MGI:5620314#het		0	0
OMIM:601198	MGI:1351351	MGI:5620314#hom		0	0
OMIM:601200	MGI:2177178	MGI:5692797#het		0	0
OMIM:601200	MGI:2177178	MGI:5692797#hom		0	0
OMIM:601316	MGI:1337104	MGI:5548437#hom		0	0
OMIM:601317	MGI:104510	MGI:3511858#hom		0	0
OMIM:601321	MGI:97306	MGI:4364806#het		0
OMIM:601321	MGI:97306	MGI:4364806#hom		0	0
OMIM:601338	MGI:88107	MGI:5692876#hom		0	0
OMIM:601367	MGI:88380	MGI:5637201#het		0	0
OMIM:601367	MGI:88380	MGI:5637201#hom		0	0
OMIM:601367	MGI:97600	MGI:5694739#het		0	0
OMIM:601386	MGI:105368	MGI:4355879#het		0	0
OMIM:601386	MGI:1890219	MGI:5775000#hom		0	0
OMIM:601414	MGI:1918017	MGI:5637050#het		0	0
OMIM:601414	MGI:1918017	MGI:5637050#hom		0	0
OMIM:601462	MGI:87885	MGI:5548913#hom		0	0
OMIM:601472	MGI:2449057	MGI:6156586#hom		0	0
OMIM:601493	MGI:1344412	MGI:5636977#hom		0	0
OMIM:601559	MGI:96788	MGI:5548949#het		0	0
OMIM:601559	MGI:96788	MGI:5548949#hom		0	0
OMIM:601596	MGI:2444417	MGI:5447051#het		0	0
OMIM:601596	MGI:2444417	MGI:5447051#hom		0	0
OMIM:601606	MGI:1921506	NULL-303CA24E3#hom		0	0
OMIM:601626	MGI:1261827	MGI:5446396#hom		0	0
OMIM:601626	MGI:95662	MGI:5605839#het		0	0
OMIM:601626	MGI:95662	MGI:5605839#hom		0	0
OMIM:601626	MGI:1921527	MGI:5637077#het		0	0
OMIM:601626	MGI:1921527	MGI:5637077#hom		0	0
OMIM:601634	MGI:1342005	MGI:5751155#het		0	0
OMIM:601634	MGI:1342005	MGI:5751155#hom		0	0
OMIM:601650	MGI:1913322	MGI:5904343#hom		0	0
OMIM:601665	MGI:97747	MGI:5637216#het		0	31.01
OMIM:601665	MGI:97747	MGI:5637216#hom		0	0
OMIM:601665	MGI:98894	MGI:5692920#hom		0	0
OMIM:601665	MGI:97742	MGI:6148322#het		0
OMIM:601665	MGI:97742	MGI:6148322#hom		0	0
OMIM:601680	MGI:105070	MGI:5569035#hom		0	0
OMIM:601705	MGI:102949	MGI:5696875#het		0	15.46
OMIM:601707	MGI:108075	MGI:5573269#het		0	0
OMIM:601707	MGI:108075	MGI:5573269#hom		0	0
OMIM:601709	MGI:97611	MGI:5754608#hom		0	0
OMIM:601718	MGI:109424	MGI:4441732#het		0	0
OMIM:601718	MGI:109424	MGI:4441732#hom		0	0
OMIM:601776	MGI:1919386	MGI:5754563#hom		0	0
OMIM:601780	MGI:2159324	MGI:5513756#hom		0	0
OMIM:601812	MGI:97531	MGI:5692911#het		0	0
OMIM:601812	MGI:97531	MGI:5692911#hom		0	0
OMIM:601815	MGI:1355330	MGI:6120719#het		0	0
OMIM:601820	MGI:107501	MGI:5695116#het		0	0
OMIM:601847	MGI:1351619	MGI:5548476#het		0	52.53
OMIM:601847	MGI:1351619	MGI:5548476#hom		0	0
OMIM:601868	MGI:88447	MGI:5692880#het		0	0
OMIM:601887	MGI:88294	MGI:5494476#het		0	0
OMIM:602066	MGI:1916267	MGI:6120738#hom		0	0
OMIM:602081	MGI:2148705	MGI:3851122#het		0	0
OMIM:602083	MGI:1891428	MGI:6153753#hom		0	0
OMIM:602271	MGI:1915134	MGI:5812918#hom		0	0
OMIM:602347	MGI:97569	MGI:1857236#hom		0	0
OMIM:602390	MGI:1916835	MGI:5554937#het		0	0
OMIM:602398	MGI:1922004	MGI:4431942#hom		0	0
OMIM:602433	MGI:2443480	MGI:5584409#hom		0	0
OMIM:602473	MGI:1913321	MGI:5692653#het		0	0
OMIM:602473	MGI:1913321	MGI:5692653#hom		0	0
OMIM:602485	MGI:1270854	MGI:6149199#hom		0	0
OMIM:602535	MGI:97311	MGI:6257660#het		0	10.885
OMIM:602557	MGI:1924256	MGI:5692746#het		0
OMIM:602557	MGI:1924256	MGI:5692746#hom		0	0
OMIM:602579	MGI:97075	MGI:4432151#het		0	30.115
OMIM:602588	MGI:109344	MGI:5805682#hom		0	0
OMIM:602629	MGI:1921004	MGI:5909270#hom		0	0
OMIM:602668	MGI:88431	MGI:5645124#het		0	0
OMIM:602668	MGI:88431	MGI:5645124#hom		0	0
OMIM:602722	MGI:2153480	MGI:5051197#het		0	0
OMIM:602722	MGI:2153480	MGI:5051197#hom		0	0
OMIM:603075	MGI:88057	MGI:1857129#hom		0	0
OMIM:603147	MGI:2444031	MGI:6156575#hom		0	0
OMIM:603233	MGI:95777	MGI:3050794#hom		0	0
OMIM:603233	MGI:1923396	MGI:5494475#het		0	0
OMIM:603278	MGI:1890773	MGI:4441842#hom		0	0
OMIM:603358	MGI:1914071	MGI:5569046#het		0	0
OMIM:603358	MGI:1914071	MGI:5569046#hom		0	0
OMIM:603383	MGI:2152836	MGI:5463965#hom		0	0
OMIM:603387	MGI:1098772	MGI:4363631#hom		0	0
OMIM:603516	MGI:1859293	MGI:5636994#het		0
OMIM:603516	MGI:1859293	MGI:5636994#hom		0	0
OMIM:603553	MGI:97551	MGI:5708283#hom		0
OMIM:603563	MGI:2146110	MGI:4435153#het		0	0
OMIM:603622	MGI:107717	MGI:4432815#hom		0	0
OMIM:603671	MGI:1914513	MGI:5823481#hom		0	0
OMIM:603860	MGI:102674	MGI:3712284#hom		0	0
OMIM:603896	MGI:2145118	MGI:4364625#het		0
OMIM:603896	MGI:2145118	MGI:4364625#hom		0	0
OMIM:603896	MGI:2446176	MGI:4432328#het		0	0
OMIM:603896	MGI:1313286	MGI:5636947#hom		0	0
OMIM:603896	MGI:95300	NULL-E3D403A1D#het		0	0
OMIM:603896	MGI:95300	NULL-E3D403A1D#hom		0	0
OMIM:603965	MGI:109523	MGI:5766207#het		0	0
[truncated: 2,604 more rows]

## Sheet: read me
disease_id	Rare disease ID from OMIM or ORPHANET resources
marker ID	MGI ID for orthologous mouse gene to human gene associated with disease
strain_id	MGI ID for IMPC strain containing targeted null allele to orthologous mouse gene in "Marker ID" column. # indictates whether phenotyped mice were heterozygote or homozygote for mouse strain, "NULL" indicates where MGI strain ID is pending assignment
phenodigm_default	Phenodigm score for overlap between phenotypes from rare disease population and IMPC strains using default, non-windowed analysis. Expressed as percentage with 100% considered a perfect match
phenodigm_windowed	Phenodigm score for overlap between phenotypes from rare disease population and IMPC strains using soft windowed analysis. Expressed as percentage with 100% considered a perfect match
Hits by % phenotype overlap	Lowest threshold of phenodigm score for which an IMPC strain is considered to model a disease. 50% is highlighted as this is the default threshold used by IMPC.
default	Number of models from default, non-windowed phenotype analysis that model a disease. Darker red indicates higher score
windowed	Number of models from soft windowed phenotype analysis that model a disease. Darker red indicates higher score
